# Supplementary material for: Modelling for policy: The five principles of the Neglected Tropical Diseases Modelling Consortium
Source: PLoS Negl Trop Dis. 2020 Apr 9;14(4):e0008033. doi: 10.1371/journal.pntd.0008033 (PMC7144973; doi:10.1371/journal.pntd.0008033)
Supplement: S1 Table — (XLSX) [file pntd.0008033.s002.xlsx]

## Sheet: Composite
Composite Priority	Guidance	Paper Title
4	While the source code should generally remain the property of the modeler, reasonable requests for copies of models with adequate user interface should be made available for peer review purposes, under conditions of strict security and protection of property rights.	Principles of Good Practice for Decision Analytic Modeling in Health-Care Evaluation: Report of the ISPOR Task Force on Good Research Practices—Modeling Studies
4	The systematic examination and responsible reporting of uncertainty are hallmarks of good modeling practice. All modeling studies should include an uncertainty assessment as it pertains to the decision problem being addressed.	Model Parameter Estimation and Uncertainty: A Report of the ISPOR-SMDM Modeling Good Research Practices Task Force-6
4	When feasible with respect to the decision being addressed and a future source’s availability, a model should be tested for its prediction of future events. Builders of multiple−use models should seek opportunities to conduct predictive validations.	Model Transparency and Validation: A Report of the ISPOR-SMDM Modeling Good Research Practices Task Force-7
4	Present key modeling results with uncertainty estimates and indicate how many parameter sets were run for each analysis.	Individual-Based Simulation Models of HIV Transmission: Reporting Quality and Recommendations
3.8	Uncertainty should be demonstrated by: (i) statistical analysis to address random events; and (ii) sensitivity analysis to cover a range of assumptions.	Methodological and Conduct Principles for Pharmacoeconomic Research
3.8	If not, has the omission of particular forms of uncertainty been justified?	Reporting guidelines for modelling studies
3.8	Developing written documentation of the proposed model structure.	Avoiding and identifying errors in health technology assessment models: qualitative study and methodological review
3.8	Every model should have technical documentation, written in sufficient detail to enable a reader with the necessary expertise to evaluate the model and potentially reproduce it. The technical documentation should be made available openly or under agreements that protect intellectual property, at the discretion of the modelers.	Model Transparency and Validation: A Report of the ISPOR-SMDM Modeling Good Research Practices Task Force-7
3.8	Modelers should cooperate with other modelers in comparing results and articulating the reasons for discrepancies.	Principles of Good Practice for Decision Analytic Modeling in Health-Care Evaluation: Report of the ISPOR Task Force on Good Research Practices—Modeling Studies
3.8	Models should never be regarded as complete or immutable. They should be repeatedly updated, and sometimes abandoned and replaced, as new evidence becomes available to inform their structure or input values.	Principles of Good Practice for Decision Analytic Modeling in Health-Care Evaluation: Report of the ISPOR Task Force on Good Research Practices—Modeling Studies
3.8	Provide data where possible as well as the scripts used to run the models.	An introduction to using Bayesian linear regression with clinical data
3.8	State whether databases for the analyzed data, risk models, and/or protocols are or will become publicly available and if so, how they can be accessed.	Strengthening the Reporting of Genetic Risk Prediction Studies: The GRIPS Statement
3.8	Consult with the health-system staff in the early stages of model development to ensure the incorporation of appropriate comparator products and end points.	The Academy of Managed Care Pharmacy Format for Formulary Submissions: An Evolving Standard—A Foundation for Managed Care Pharmacy Task Force Report
3.8	Establish ongoing long-term involvement with clinicians who know about disease.	Avoiding and identifying errors in health technology assessment models: qualitative study and methodological review
3.8	Have analyses of uncertainty pertaining to the decision problem been included and reported? If not, have the reasons been explained for its omission?	A Systematic Review of Research Guidelines in Decision-Analytic Modeling
3.8	Describe the quality (e.g., strength of evidence) of the data used in the model. Be explicit about data limitations and how they were dealt with. Try to quantify the impact of the limitations on the uncertainty of the evaluation results.	A taxonomy of model structures for economic evaluation of health technologies
3.8	Report the values, ranges, references, and, if used, probability distributions for all parameters. Report reasons or sources for distributions used to represent uncertainty where appropriate. Providing a table to show the input values is strongly recommended.	Consolidated Health Economic Evaluation Reporting Standards (CHEERS) statement
3.8	Calibration - description of source data.	Reporting guidelines for modelling studies
3.8	Where there is very little information on a parameter; adopts a conservative approach such that the absence of evidence is reflected in a very broad range of possible estimates. Never exclude parameters from uncertainty analysis on the grounds that there insufficient information to estimate uncertainty.	Model Parameter Estimation and Uncertainty: A Report of the ISPOR-SMDM Modeling Good Research Practices Task Force-6
3.8	Ranges (i.e., upper and lower bounds) should accompany base-case estimates of all input parameters for which sensitivity analyzes are performed. The.	Principles of Good Practice for Decision Analytic Modeling in Health-Care Evaluation: Report of the ISPOR Task Force on Good Research Practices—Modeling Studies
3.6	Have the results of the model been compared with those of previous models and any differences in results explained?	Reporting guidelines for modelling studies
3.6	Is an overview of sources of uncertainty given that includes uncertainty around methodological choices, model structure choices, quality of evidence and uncertainty in parameter values?	Accounting for Methodological, Structural, and Parameter Uncertainty in Decision- Analytic Models: A Practical Guide
3.6	Both general and detailed representations of a DES structure and logic should be reported to cover the needs of different users. Detailed event documentation figures are also of benefit to the modeler when returning to the model after a period of absence.	Modeling using Discrete Event Simulation: A Report of the ISPOR-SMDM Modeling Good Research Practices Task Force-4
3.6	If a model’s outputs differ appreciably from published or publicly available results based on other models, the modeler should make a serious effort to explain the discrepancies. Are the discrepancies due to differences in model structure or input values?	Principles of Good Practice for Decision Analytic Modeling in Health-Care Evaluation: Report of the ISPOR Task Force on Good Research Practices—Modeling Studies
3.6	Invite topic experts to review the model’s structure and outputs and to judge whether these seem consistent with their expectations. Verify, describe, and explain counterintuitive model results.	Guidance for the Conduct and Reporting of Modeling and Simulation Studies in the Context of Health Technology Assessment
3.6	If vaccine waning is not well understood, then different waning scenarios should be considered in an uncertainty analysis and their impact compared.	Methods for Health Economic Evaluation of Vaccines and Immunization Decision Frameworks: A Consensus Framework from a European Vaccine Economics Community
3.6	The process of quality control is described, dealing with subjects such as quality control of data entry and data processing.	Reporting Format for Economic Evaluation Part II: Focus on Modelling Studies
3.6	State how analytical or statistical source code used to generate estimates can be accessed.	Guidelines for Accurate and Transparent Health Estimates Reporting: the GATHER statement
3.6	Is the description of the model complete enough to allow replication?	Health Economic Evaluations Using Decision Analytic Modeling
3.6	The policy context of the model should be clearly stated. This includes the funder, developer, whether the model is for single or multiple application, and the policy audience.	Conceptualizing a Model: A Report of the ISPOR-SMDM Modeling Good Research Practices Task Force-2
3.6	Has the report used nontechnical language and clear ﬁgures and tables to enhance the understanding of the model?	A Systematic Review of Research Guidelines in Decision-Analytic Modeling
3.6	Iterative negotiation and communication between the modeller and the client (managing expectations).	Avoiding and identifying errors in health technology assessment models: qualitative study and methodological review
3.6	at the minimum, the model code and outputs for the base and the final model should be included. The code and outputs of key intermediate models may also be included as deemed necessary.	Reporting Guidelines for Population Pharmacokinetic Analyses
3.6	Options and strategies should not be strictly limited by the availability of direct evidence from clinical trials. Neither should the range of modeled options and strategies be limited by currently accepted clinical practice.	Principles of Good Practice for Decision Analytic Modeling in Health-Care Evaluation: Report of the ISPOR Task Force on Good Research Practices—Modeling Studies
3.6	Failure to account for heterogeneity within the modeled population can lead to errors in model results. When appropriate, modeled populations should be disaggregated according to strata that have different event probabilities, quality of life, and costs.	Principles of Good Practice for Decision Analytic Modeling in Health-Care Evaluation: Report of the ISPOR Task Force on Good Research Practices—Modeling Studies
3.6	How is interaction between individuals modelled? Are interactions heterogeneous among individuals or locations?	Trends in parameterization, economics and host behaviour in influenza pandemic modelling: a review and reporting protocol
3.6	Are the probabilities that outcomes happen clearly stated?	Health Economic Evaluations Using Decision Analytic Modeling
3.6	Describe all analytical methods supporting the evaluation. This could include methods for dealing with skewed, missing, or censored data; extrapolation methods; methods for pooling data; approaches to validate or make adjustments (such as half cycle corrections) to a model; and methods for handling population heterogeneity and uncertainty.	Consolidated Health Economic Evaluation Reporting Standards (CHEERS) statement
3.6	Where uncertainties in structural assumptions were identified in the process of conceptualizing and building a model, those should be tested in uncertainty analysis. Consideration should be given to opportunities to parameterize these uncertainties for ease of testing. Where it is impossible to perform structural uncertainty analysis, it is important to be aware that this uncertainty may be at le…	Model Parameter Estimation and Uncertainty: A Report of the ISPOR-SMDM Modeling Good Research Practices Task Force-6
3.6	Has the model’s predictive validity been assessed?	A Systematic Review of Research Guidelines in Decision-Analytic Modeling
3.6	a validation of the results of the model by comparing results from other studies or expert opinion. The observed differences with other studies are addressed and explained, along with the impact of the limitations and level of uncertainty in the modelling study.	Reporting Format for Economic Evaluation Part II: Focus on Modelling Studies
3.6	Methods for incorporating variability or parameter uncertainty and deriving confidence intervals or prediction intervals should be clearly described in the main body of the report.	Reporting Guidelines for Population Pharmacokinetic Analyses
3.6	Explain the medical context (including whether diagnostic or prognostic) and rationale for developing or validating the multivariable prediction model, including references to existing models.	Transparent reporting of a multivariable prediction model for individual prognosis or diagnosis (TRIPOD): the TRIPOD statement
3.6	health states that are regarded as having clinical importance may be included to enhance face validity, even if they do not materially affect the model’s results.	Principles of Good Practice for Decision Analytic Modeling in Health-Care Evaluation: Report of the ISPOR Task Force on Good Research Practices—Modeling Studies
3.6	Have sensitivity and uncertainty analyses been undertaken? What types of analyses were done, what were the outputs and parameter ranges considered? Were there sensitive or uncertain parameters that were taken directly from previous modelling studies and that might entail a risk of bias to the predictions? Are there alternative data sets to obtain those parameters? Have alternative scenarios for v…	Trends in parameterization, economics and host behaviour in influenza pandemic modelling: a review and reporting protocol
3.6	Make documents demonstrating quality assurance in the conduct of the evaluation available to decision makers.	A taxonomy of model structures for economic evaluation of health technologies
3.6	Create and encourage model customization by working directly with decision makers in the development of PE models.	Industry’s Perception of Presenting Pharmacoeconomic Models to Managed Care Organizations
3.6	All data that is relevant to the model need to be appraised in terms of its appropriateness to the purpose of the model and its compatibility with the other data sources. The reasons for choosing certain data over other possible data should be justified.	Testing the Validity of Cost-Effectiveness Models
3.6	Is a sensitivity analysis performed? Are the appropriate and relevant variables included?	Health Economic Evaluations Using Decision Analytic Modeling
3.6	Are results compared with those of previous analyses that investigated the same questions?	Health Economic Evaluations Using Decision Analytic Modeling
3.6	Involve experts, users, and others in the formulation of questions, identification of problems with the data, and the reaching of judgments on the implications of the findings.	EUR-ASSESS Project Subgroup Report on Methodology
3.6	Model simplicity is desirable for transparency, ease of analysis, validation and description. However, the model must be complex enough to ensure that differences in value (e.g. health or cost) across the strategies considered are faithfully represented. Some degree of model complexity may be desirable to preserve face validity to clinical experts. Greater complexity may be necessary in policy mo…	Conceptualizing a Model: A Report of the ISPOR-SMDM Modeling Good Research Practices Task Force-2
3.6	Disease states/pathways should reflect the underlying biological/clinical process of the disease in question and the impact of interventions.	Good Practice Guidelines for Decision-Analytic Modelling in Health Technology Assessment
3.6	Define the success criteria for prediction (eg, based on metrics in internal validation or external validation in the context of the clinical problem).	Guidelines for Developing and Reporting Machine Learning Predictive Models in Biomedical Research:A Multidisciplinary View
3.6	If models addressing the same research question are available, compare their results to the new model and explain any discrepancies.	Guidance for the Conduct and Reporting of Modeling and Simulation Studies in the Context of Health Technology Assessment
3.6	Whenever possible, carry out a probabilistic sensitivity analysis.	Spanish recommendations on economic evaluation of health technologies
3.6	Were extensive sensitivity analyses performed? What were the ranges of values for variables in the sensitivity analyses?	Guidelines for Economic Analysis of Pharmaceutical Products A Draft Document for Ontario and Canada
3.6	Does the main analysis of the model sample a large number of input parameter sets according to the weights attached to each input parameter set, from which mean values and probability distributions of cost-effectiveness are derived?	A review and critique of modelling in prioritising and designing screening programmes
3.6	Is a detailed document describing the calibration methods available?	Reporting guidelines for modelling studies
3.6	When alternative, but equally defensible, data modeling approaches may lead to materially different results, sensitivity analyses should be performed to assess the implications of these alternatives.	Principles of Good Practice for Decision Analytic Modeling in Health-Care Evaluation: Report of the ISPOR Task Force on Good Research Practices—Modeling Studies
3.4	Describe the effects on the results of uncertainty for all input parameters, and uncertainty related to the structure of the model and assumptions.	Consolidated Health Economic Evaluation Reporting Standards (CHEERS) statement
3.4	A comprehensive sensitivity analysis always needs to be performed to assess the degree to which the results are influenced by particular variables and assumptions.	EUR-ASSESS Project Subgroup Report on Methodology
3.4	Is there justification for the exclusion of feasible options?	Reporting guidelines for modelling studies
3.4	The report should use nontechnical language and clear figures and tables that enhance understanding of the STM to communicate its key structural elements, assumptions, and parameters.	State-Transition Modeling: A Report of the ISPOR-SMDM Modeling Good Research Practices Task Force-3
3.4	Discuss assumptions with clinicians throughout process.	Avoiding and identifying errors in health technology assessment models: qualitative study and methodological review
3.4	There should be evidence that structural uncertainties have been evaluated using sensitivity analysis.	Good Practice Guidelines for Decision-Analytic Modelling in Health Technology Assessment
3.4	Discuss how the behavior and inference of the model changes when particular assumptions (e.g. alternative mixing patterns, different levels of heterogeneity for behavior and biology) are altered or deleted.	Individual-Based Simulation Models of HIV Transmission: Reporting Quality and Recommendations
3.4	Systematic reviews of the literature should be conducted on key model inputs. Evidence that such reviews have been done, or a justification for failing to do so based on the adequacy and generalizability of readily obtained data, should accompany the model.	Principles of Good Practice for Decision Analytic Modeling in Health-Care Evaluation: Report of the ISPOR Task Force on Good Research Practices—Modeling Studies
3.4	Expert opinion is a legitimate method for assessing parameters, provided either that these parameters are shown not to affect the results importantly or that a sensitivity analysis is reported on these parameters with a clear statement that results are conditional upon this (these) subjective estimate(s).	Principles of Good Practice for Decision Analytic Modeling in Health-Care Evaluation: Report of the ISPOR Task Force on Good Research Practices—Modeling Studies
3.4	Are the expected heterogeneities of transmission reflected by this structure?	Trends in parameterization, economics and host behaviour in influenza pandemic modelling: a review and reporting protocol
3.4	The number of individuals simulated should be large enough to generate stable estimates of the expected values.	State-Transition Modeling: A Report of the ISPOR-SMDM Modeling Good Research Practices Task Force-3
3.4	Data sources and results should not be rejected solely because they do not reach generally accepted probability thresholds defining “statistical significance” (e.g., P > .05). All evidence, even if insufficient to rule out randomness as a cause, may be legitimately incorporated into models.	Principles of Good Practice for Decision Analytic Modeling in Health-Care Evaluation: Report of the ISPOR Task Force on Good Research Practices—Modeling Studies
3.4	Use of diagrams or sketches of model designs and/or clinical/disease pathways.	Avoiding and identifying errors in health technology assessment models: qualitative study and methodological review
3.4	Use internal and external clinical input to elicit information on efficacy and effectiveness.	Avoiding and identifying errors in health technology assessment models: qualitative study and methodological review
3.4	Advisory committees to generate consensus of best approach.	Avoiding and identifying errors in health technology assessment models: qualitative study and methodological review
3.4	Assessment of robustness and/or possible reasons for differences.	Empirically Evaluating Decision-Analytic Models
3.4	Explain and justify any causal relationships and extrapolation techniques used in the model. Base the extrapolation of data on valid techniques that reflect reasonable scientific evidence, and test through sensitivity analysis.	A taxonomy of model structures for economic evaluation of health technologies
3.4	Show the transmission dynamics over time (e.g., infection and disease incidence and prevalence). When applicable, report changes in other infection-specific outcomes such as strain replacement and the emergence of resistance to antimicrobial drugs.	Dynamic Transmission Modeling: A Report of the ISPOR-SMDM Modeling Good Research Practices Task Force-5
3.4	The software used in the study is listed, together with a description of the activities for which it was used. It is also indicated if the software was validated and, if so, by whom, and when.	Reporting Format for Economic Evaluation Part II: Focus on Modelling Studies
3.4	Was the model able to reproduce the validation data set? If not, what changes to the structure of the model were considered? Did the updated model obtain an improved prediction?	Trends in parameterization, economics and host behaviour in influenza pandemic modelling: a review and reporting protocol
3.4	The dataset used for validation should be independent from that used for calibration (ideally even with different endpoints).	Methods for Health Economic Evaluation of Vaccines and Immunization Decision Frameworks: A Consensus Framework from a European Vaccine Economics Community
3.4	Do the disease states (state transition model) or the pathways (decision tree model) reflect the underlying biological process of the disease in question and the impact of the interventions?	Reporting guidelines for modelling studies
3.4	The time horizon for the model should be sufficiently large to capture all health effects and costs relevant to the decision problem.	State-Transition Modeling: A Report of the ISPOR-SMDM Modeling Good Research Practices Task Force-3
3.4	Interventions or strategies modeled in the analysis should be clearly defined in terms of frequency, component services (including services that may have preceded the intervention and that would affect its course), dose or intensity, duration, and any variations required for target subgroups.	Conceptualizing a Model: A Report of the ISPOR-SMDM Modeling Good Research Practices Task Force-2
3.4	The problem conceptualization should be used to identify key uncertainties in model structure where sensitivity analyses could inform their impact.	Conceptualizing a Model: A Report of the ISPOR-SMDM Modeling Good Research Practices Task Force-2
3.4	Provide a detailed description of all steps of the analysis, including mathematical formulae. This description should cover, as relevant, data cleaning, data pre-processing, data adjustments and weighting of data sources, and mathematical or statistical model(s).	Guidelines for Accurate and Transparent Health Estimates Reporting: the GATHER statement
3.4	The decision to obtain additional data to inform a model should be based on a balance between the expected value of the additional information and the cost of the information.	Principles of Good Practice for Decision Analytic Modeling in Health-Care Evaluation: Report of the ISPOR Task Force on Good Research Practices—Modeling Studies
3.4	Describe the methods for identifying and analyzing data. Make data choices based on the research question and the model’s scope and structure. Report all data sources clearly and provide explicit references.	Guidance for the Conduct and Reporting of Modeling and Simulation Studies in the Context of Health Technology Assessment
3.4	For models, probabilistic sensitivity analyses.	Belgian Methodological Guidelines for Pharmacoeconomic Evaluations: Toward Standardization of Drug Reimbursement Requests
3.4	When conducting sensitivity analyses, consideration of important epidemic thresholds is helpful when there is a possibility of the model exhibiting alternate behaviors.	Dynamic Transmission Modeling: A Report of the ISPOR-SMDM Modeling Good Research Practices Task Force-5
3.4	Has correlation among parameters been assessed?	A Systematic Review of Research Guidelines in Decision-Analytic Modeling
3.4	location of availability of detailed description of calibration methods.	Calibration Methods Used in Cancer Simulation Models and Suggested Reporting Guidelines
3.25	Was uncertainty handled by: 1) statistical analysis to address random events; 2) sensitivity analysis to cover a range of assumptions?	Development and Validation of a Grading System for the Quality of Cost-Effectiveness Studies
3.25	Have all methods used been customized to speciﬁc application(s) and settings?	A Systematic Review of Research Guidelines in Decision-Analytic Modeling
3.2	Compare the technology under study with the standard technology used in current health care practices.	Spanish recommendations on economic evaluation of health technologies
3.2	Carry out a sensitivity analysis to account for uncertainty and justify modifications made to the sensitivity analysis with respect to the reference case.	Spanish recommendations on economic evaluation of health technologies
3.2	Present data and assumptions considered in the analysis as transparently as possible so that any analyst can reproduce the study.	Spanish recommendations on economic evaluation of health technologies
3.2	Intermediate outputs of a model should be compared to existing data if available, and final outputs of a model should be compared to prospectively collected data if appropriate. Any differences should be explained and justified.	Testing the Validity of Cost-Effectiveness Models
3.2	A final report should be available that describes all assumptions, methods and data sources in sufficient detail that readers can reproduce the key results.	Methodological and Conduct Principles for Pharmacoeconomic Research
3.2	Are any simplifying assumptions that reduce model complexity justified?	A review and critique of modelling in prioritising and designing screening programmes
3.2	Are the results of the model compared with those of other screening models, and differences in the outputs of alternative models explained by differences in the assumptions and input parameter values?	A review and critique of modelling in prioritising and designing screening programmes
3.2	Is there evidence that structural uncertainties have been addressed via sensitivity analysis?	Reporting guidelines for modelling studies
3.2	Correlation among parameters should be considered. Jointly estimated parameters, such as those from a regression analysis, will have direct evidence on correlation which should be reflected in the analysis. Independently estimated parameters will have no such evidence, but this should not necessarily lead to an assumption of independence. Possible approaches are to include a correlation coefficie…	Model Parameter Estimation and Uncertainty: A Report of the ISPOR-SMDM Modeling Good Research Practices Task Force-6
3.2	Do results present probabilistic distributions for all combinations (‘‘scenarios’’) of plausible methodological choices, nonparameterizable structural choices/ assumptions, and parameters for which no probability distribution could be specified?	Accounting for Methodological, Structural, and Parameter Uncertainty in Decision- Analytic Models: A Practical Guide
3.2	Ask experts who know about the disease to comment on the model.	Avoiding and identifying errors in health technology assessment models: qualitative study and methodological review
3.2	a table showing all probabilities, listing the fixed input plus method and assumption, minimum and maximum plus method, data source and assumptions.	Reporting Format for Economic Evaluation Part II: Focus on Modelling Studies
3.2	If possible, sensitivity analyses using alternative model structures—for example, using alternative surrogate markers or intermediate variables—should be performed.	Principles of Good Practice for Decision Analytic Modeling in Health-Care Evaluation: Report of the ISPOR Task Force on Good Research Practices—Modeling Studies
3.2	Does the study discuss the generalizability of the results to other settings and patient/client groups?	Criteria list for assessment of methodological quality of economic evaluations: Consensus on Health Economic Criteria
3.2	All data incorporated into the model should be described and the sources of all data should be given and reported in sufficient detail to allow the reader to be aware of the type of data that have been incorporated.	Good Practice Guidelines for Decision-Analytic Modelling in Health Technology Assessment
3.2	States should not be omitted because of lack of data.	Principles of Good Practice for Decision Analytic Modeling in Health-Care Evaluation: Report of the ISPOR Task Force on Good Research Practices—Modeling Studies
3.2	Characteristics used to match the modeled and actual study populations (e.g., ages and, potentially, birth cohorts, risk factors.	Empirically Evaluating Decision-Analytic Models
3.2	Describe characteristics of the base case population and subgroups analysed, including why they were chosen.	Consolidated Health Economic Evaluation Reporting Standards (CHEERS) statement
3.2	description of goodness of fit metric.	Calibration Methods Used in Cancer Simulation Models and Suggested Reporting Guidelines
3.2	description of acceptance criteria.	Calibration Methods Used in Cancer Simulation Models and Suggested Reporting Guidelines
3.2	Ask clinicians to provide feedback on how results meet their expectations.	Avoiding and identifying errors in health technology assessment models: qualitative study and methodological review
3.2	Step through model pathways with clinicians.	Avoiding and identifying errors in health technology assessment models: qualitative study and methodological review
3.2	Identify the overarching goal – why would an effective risk model be valuable to clinical care, public health, or research?	RiGoR: reporting guidelines to address common sources of bias in risk model development
3.2	Transparency in methods, data, and results is essential to assess the validity of the analysis. It can also help health-care agents generalize or transfer the elements of an economic evaluation to new contexts.	Spanish recommendations on economic evaluation of health technologies
3.2	Are details of statistical tests and confidence intervals given for stochastic data?	Health Economic Evaluations Using Decision Analytic Modeling
3.2	Every model should have non−technical documentation that should be freely accessible to any interested reader. At a minimum it should describe in non−technical terms the type of model and intended applications; funding sources; model structure; inputs, outputs, other components that determine the model’s function, and their relationships; data sources; validation methods and results; and limitati…	Model Transparency and Validation: A Report of the ISPOR-SMDM Modeling Good Research Practices Task Force-7
3.2	For multi−application models, modelers should describe criteria for determining when validations should be repeated and/or expanded.	Model Transparency and Validation: A Report of the ISPOR-SMDM Modeling Good Research Practices Task Force-7
3.2	Internal validation (if sample size allows).	Recommendations for the Assessment and Reporting of Multivariable Logistic Regression in Transplantation Literature
3.2	Report measures of model fit and predictive ability, and any other performance measures, if pertinent.	Strengthening the Reporting of Genetic Risk Prediction Studies: The GRIPS Statement
3.2	Review the current practice and prediction accuracy of any existing models.	Guidelines for Developing and Reporting Machine Learning Predictive Models in Biomedical Research:A Multidisciplinary View
3.2	Describe the study design or source of data (for example, randomised trial, cohort, or registry data), separately for the development and validation data sets, if applicable.	Transparent reporting of a multivariable prediction model for individual prognosis or diagnosis (TRIPOD): the TRIPOD statement
3.2	Describe any model updating (for example, recalibration) arising from the validation, if done.	Transparent reporting of a multivariable prediction model for individual prognosis or diagnosis (TRIPOD): the TRIPOD statement
3.2	Justify the validity of the necessary behavior accounted for in the model.	Individual-Based Simulation Models of HIV Transmission: Reporting Quality and Recommendations
3.2	Describe the validity of the model programming by discussing how model bugs and program issues were checked and if modifications to model implementation were explored.	Individual-Based Simulation Models of HIV Transmission: Reporting Quality and Recommendations
3.2	Has the model undergone standard simulation verification tests? How are results from the model observed to evaluate its functioning? E.g. production of dynamic maps of spread during the simulation.	Trends in parameterization, economics and host behaviour in influenza pandemic modelling: a review and reporting protocol
3.2	What type of data independent of model parameterization was used to test its predictive validity? If data were not available for the specific strain of study, did alternative strains or diseases were considered? E.g. seasonal instead of pandemic influenza.	Trends in parameterization, economics and host behaviour in influenza pandemic modelling: a review and reporting protocol
3.2	Provide opportunities to educate decisions makers on interpreting PE models.	Industry’s Perception of Presenting Pharmacoeconomic Models to Managed Care Organizations
3.2	Describe all structural or other assumptions underpinning the decision-analytical model.	Consolidated Health Economic Evaluation Reporting Standards (CHEERS) statement
3.2	For certain decision problems, it may be important to report not only the expected value but also the distribution of the outcomes of interest.	State-Transition Modeling: A Report of the ISPOR-SMDM Modeling Good Research Practices Task Force-3
3.2	The structure of the model should be consistent with a coherent theory of the health condition under evaluation, and the treatment pathways (disease states or branches) should be chosen to reflect the underlying biological process of the disease in question and the impact of the intervention.	Good Practice Guidelines for Decision-Analytic Modelling in Health Technology Assessment
3.2	A dynamic model is needed when evaluating an intervention against an infectious disease that 1) has an impact on disease transmission in the target population or 2) alters the frequency distribution of strains (e.g., genotypes or serotypes).	Dynamic Transmission Modeling: A Report of the ISPOR-SMDM Modeling Good Research Practices Task Force-5
3.2	Have (all) methods and assumptions used to derive transition probabilities and intervention effects been described/justiﬁed?	A Systematic Review of Research Guidelines in Decision-Analytic Modeling
3.2	Provide all data inputs in a fi le format from which data can be effi ciently extracted (eg, a spreadsheet rather than a PDF), including all relevant meta-data listed in item 5. For any data inputs that cannot be shared because of ethical or legal reasons, such as third-party ownership, provide a contact name or the name of the institution that retains the right to the data.	Guidelines for Accurate and Transparent Health Estimates Reporting: the GATHER statement
3.2	Discuss whether the model is able to reproduce the behavior of other populations or interventions of interest.	Individual-Based Simulation Models of HIV Transmission: Reporting Quality and Recommendations
3.2	The structure of the model should be as simple as possible, while capturing underlying essentials of the disease process and interventions.	Principles of Good Practice for Decision Analytic Modeling in Health-Care Evaluation: Report of the ISPOR Task Force on Good Research Practices—Modeling Studies
3.2	Determine the targeted level of complexity (or parsimony) based on the research question and the model scope. It is often preferable to build a simpler model first and progressively increase the degree of complexity.	Guidance for the Conduct and Reporting of Modeling and Simulation Studies in the Context of Health Technology Assessment
3.2	Update the model as new data become available, new interventions are added, and the understanding of the investigated phenomenon improves.	Guidance for the Conduct and Reporting of Modeling and Simulation Studies in the Context of Health Technology Assessment
3.2	Is a sensitivity analysis performed?	The Pediatric Quality Appraisal Questionnaire: An Instrument for Evaluation of the Pediatric Health Economics Literature
3.2	What methods are used to assess uncertainty?	The Pediatric Quality Appraisal Questionnaire: An Instrument for Evaluation of the Pediatric Health Economics Literature
3.2	If some variables were difficult to measure, how did the authors handle this difficulty?	Guidelines for Economic Analysis of Pharmaceutical Products A Draft Document for Ontario and Canada
3.2	Was a sensitivity analysis performed?	Standardizing Methodologies for Economic Evaluation in Health Care
3.2	The approach to sensitivity analysis is given.	Guidelines for authors and peer reviewers of economic submissions to the BMJ
3.2	Are all important variables, whose values are uncertain, appropriately subjected to sensitivity analysis?	Criteria list for assessment of methodological quality of economic evaluations: Consensus on Health Economic Criteria
3.2	Uncertainty is defined, especially for key variables.	The Academy of Managed Care Pharmacy Format for Formulary Submissions: An Evolving Standard—A Foundation for Managed Care Pharmacy Task Force Report
3.2	Are the number of output parameters and the quality of the available data informing their estimation discussed in relation to the calibration of the model?	A review and critique of modelling in prioritising and designing screening programmes
3.2	How was the model calibrated?	Reporting guidelines for modelling studies
3.2	Calibration - description of goodness-of-fit metric.	Reporting guidelines for modelling studies
3.2	It should be clear that particular attention has been paid to identifying data for those parameters to which the results of the model are particularly sensitive.	Good Practice Guidelines for Decision-Analytic Modelling in Health Technology Assessment
3.2	If using differential equations, provide them. Tabulate all initial values and parameters if not previously published, including the mixing matrix, and supply details of the type of mixing considered.	Dynamic Transmission Modeling: A Report of the ISPOR-SMDM Modeling Good Research Practices Task Force-5
3.2	If using agent-based model, thoroughly describe the rules governing the agents, the input parameter values, initial conditions, and all submodels.	Dynamic Transmission Modeling: A Report of the ISPOR-SMDM Modeling Good Research Practices Task Force-5
3.2	Have mean values and distributions around the mean and the source and rationale for the supporting evidence been clearly described for each parameter included in the model?	A Systematic Review of Research Guidelines in Decision-Analytic Modeling
3.2	Report estimates of model performance with measures of uncertainty when possible (e.g., 95% confidence interval).	RiGoR: reporting guidelines to address common sources of bias in risk model development
3.2	For parameters taken directly from previous pandemic modelling studies, how were these derived? Do they apply to the case being studied? Is there a risk of model overfitting, e.g. by using epidemic case data to fit both transmission and infectious rate parameters?	Trends in parameterization, economics and host behaviour in influenza pandemic modelling: a review and reporting protocol
3.2	Assess the risk of bias of the available evidence and account for sources of bias when estimating values for model parameters.	Guidance for the Conduct and Reporting of Modeling and Simulation Studies in the Context of Health Technology Assessment
3.2	Interpret and report results in a way that communicates uncertainty in model outputs.	Guidance for the Conduct and Reporting of Modeling and Simulation Studies in the Context of Health Technology Assessment
3.2	Uncertainty in contact patterns should be parameterized wherever possible.	Methods for Health Economic Evaluation of Vaccines and Immunization Decision Frameworks: A Consensus Framework from a European Vaccine Economics Community
3	A clear justification of the need for a model must be made, together with a justification of the approach taken (in terms of the model type and its structure). This will require an indication of the lack of any alternative information or an appraisal that demonstrates its weakness.	Testing the Validity of Cost-Effectiveness Models
3	Ensure that model assumptions and calculations are transparent.	Industry’s Perception of Presenting Pharmacoeconomic Models to Managed Care Organizations
3	Structural hypotheses, assumptions and sources of information presented in clear and transparent way.	Belgian Methodological Guidelines for Pharmacoeconomic Evaluations: Toward Standardization of Drug Reimbursement Requests
3	The choice of variables for sensitivity analysis is justified.	Guidelines for authors and peer reviewers of economic submissions to the BMJ
3	Are the sources of data used to develop the structure of the model specified?	Reporting guidelines for modelling studies
3	Are results reported in a way that allows the assessment of the appropriateness of each parameter input and each assumption in the target settings?	Reporting guidelines for modelling studies
3	Is the choice of baseline data described and justified?	Reporting guidelines for modelling studies
3	All sources of evidence used to develop and inform the structure of the model (i.e. the theory of disease) should be described. The structure should be consistent with this evidence.	Good Practice Guidelines for Decision-Analytic Modelling in Health Technology Assessment
3	Conduct uncertainty analyses on known key structural assumptions that may have an impact on the conclusions, or justify the omission of such analyses.	Dynamic Transmission Modeling: A Report of the ISPOR-SMDM Modeling Good Research Practices Task Force-5
3	Has a discussion about the inclusion/exclusion of assumptions affecting the structure of the model been included?	A Systematic Review of Research Guidelines in Decision-Analytic Modeling
3	Have model results been compared with simplified versions of the model? How did results differ?	Trends in parameterization, economics and host behaviour in influenza pandemic modelling: a review and reporting protocol
3	Describe and justify the assumptions required for extrapolating beyond observed data and transporting information from various data sources to a common (target) setting. Subject these assumptions to stability and sensitivity analyses.	Guidance for the Conduct and Reporting of Modeling and Simulation Studies in the Context of Health Technology Assessment
3	Be transparent about the model structure, computational implementation, and data. Report results clearly and in a way that addresses users’ needs.	Guidance for the Conduct and Reporting of Modeling and Simulation Studies in the Context of Health Technology Assessment
3	Discuss data sources with clinician (directed by clinician).	Avoiding and identifying errors in health technology assessment models: qualitative study and methodological review
3	If confidence in the elicited values is low, resulting analysis should be viewed only as a starting point for what-if analyses, and for estimating the value of collecting additional data.	Modeling using Discrete Event Simulation: A Report of the ISPOR-SMDM Modeling Good Research Practices Task Force-4
3	Identification of data should be carried out in a systematic, but not necessarily comprehensive manner.	Good Practice Guidelines for Decision-Analytic Modelling in Health Technology Assessment
3	Baseline probabilities may be based on natural history data derived from epidemiological/observational studies or relate to the control group of an experimental study.	Good Practice Guidelines for Decision-Analytic Modelling in Health Technology Assessment
3	recommended that a distinction be made between available data and final data used for model building and evaluation.	Reporting Guidelines for Population Pharmacokinetic Analyses
3	important to discuss the adequacy or inadequacy (if it exists) of the data to support recommendations based on the model.	Reporting Guidelines for Population Pharmacokinetic Analyses
3	Provide a conceptual overview of the data analysis method. A diagram may be helpful.	Guidelines for Accurate and Transparent Health Estimates Reporting: the GATHER statement
3	Interpret the modeling analysis within realistic bounds, with reference to previous modeling studies, a discussion about the generalizability of the modeling results, and implications for future studies or models.	Individual-Based Simulation Models of HIV Transmission: Reporting Quality and Recommendations
3	Assess the consistency between model outputs and the data on which the model was based.	Guidance for the Conduct and Reporting of Modeling and Simulation Studies in the Context of Health Technology Assessment
3	Are the main strengths and weaknesses of this model specified?	Health Economic Evaluations Using Decision Analytic Modeling
3	Has patient heterogeneity been considered?	A Systematic Review of Research Guidelines in Decision-Analytic Modeling
3	Is there any reference as to whether technical documentation would be made available at request?	A Systematic Review of Research Guidelines in Decision-Analytic Modeling
3	Report of overfitting prevention procedures.	Recommendations for the Assessment and Reporting of Multivariable Logistic Regression in Transplantation Literature
3	Mathematics and calculations included in the model are accurate and available for inspection.	The Academy of Managed Care Pharmacy Format for Formulary Submissions: An Evolving Standard—A Foundation for Managed Care Pharmacy Task Force Report
3	Has heterogeneity been dealt with by running the model separately for different subgroups?	Reporting guidelines for modelling studies
3	Is the model available to the reader?	Reporting guidelines for modelling studies
3	Automatic checks.	Avoiding and identifying errors in health technology assessment models: qualitative study and methodological review
3	It is important to distinguish between the time horizon of the model, the duration of treatment and the duration of treatment effect.	Good Practice Guidelines for Decision-Analytic Modelling in Health Technology Assessment
3	Are the syntax files available (either in the appendix, supplementary materials, or from the authors)?	The GRoLTS-Checklist: Guidelines for Reporting on Latent Trajectory Studies
3	If in doubt, put the information into the manuscript or a table if you are worried about word space. As a former journal editor, there is little more frustrating than a lack of analytical information when reviewing a manuscript.	Latent Class Analysis: An example for reporting results
3	To what extent has the increase in complexity in the model hindered its interpretability?	Trends in parameterization, economics and host behaviour in influenza pandemic modelling: a review and reporting protocol
3	Formally validate the model, and state how this was done.	A taxonomy of model structures for economic evaluation of health technologies
3	Have a verification and validation of the results been performed?	Health Economic Evaluations Using Decision Analytic Modeling
3	Is there a time horizon for both costs and outcomes?	The Pediatric Quality Appraisal Questionnaire: An Instrument for Evaluation of the Pediatric Health Economics Literature
3	Any model should, where possible, be validated and comparison made with other study or model results.	EUR-ASSESS Project Subgroup Report on Methodology
3	Was the validity of the model tested?	Reporting guidelines for modelling studies
3	In addition to final outcomes, intermediate outcomes that enhance the understanding and transparency of the model results should also be presented.	State-Transition Modeling: A Report of the ISPOR-SMDM Modeling Good Research Practices Task Force-3
3	Modelers should: make available on request a description of the external validation process and results; identify model parts that cannot be validated given lack of suitable sources; and describe how uncertainty about those parts was addressed.	Model Transparency and Validation: A Report of the ISPOR-SMDM Modeling Good Research Practices Task Force-7
3	Is there any evidence of model’s face validity?	A Systematic Review of Research Guidelines in Decision-Analytic Modeling
3	Report any validation of the risk model(s).	Strengthening the Reporting of Genetic Risk Prediction Studies: The GRIPS Statement
3	Specify type of model, all model-building procedures (including any predictor selection), and method for internal validation.	Transparent reporting of a multivariable prediction model for individual prognosis or diagnosis (TRIPOD): the TRIPOD statement
3	Justify the validity of the necessary biology accounted for in the model.	Individual-Based Simulation Models of HIV Transmission: Reporting Quality and Recommendations
3	If the objective of the analysis is to describe or predict dynamics in a particular population of interest, describe the process used to calibrate the model dynamics to existing data including the statistical procedure, the types of outcome measures used, and the quality of the data used.	Individual-Based Simulation Models of HIV Transmission: Reporting Quality and Recommendations
3	Models should be developed independently from one another, to permit tests of betweenmodel corroboration (convergent validity).	Principles of Good Practice for Decision Analytic Modeling in Health-Care Evaluation: Report of the ISPOR Task Force on Good Research Practices—Modeling Studies
3	A plain visual validation is not considered sufficient. Instead, the use of goodness-of-fit criteria is recommended.	Methods for Health Economic Evaluation of Vaccines and Immunization Decision Frameworks: A Consensus Framework from a European Vaccine Economics Community
3	Are the data used to populate the model relevant to the target audiences (i.e., decision-makers) and settings?	Reporting guidelines for modelling studies
3	All structural assumptions should be transparent and justified. They should be reasonable in the light of the needs and purposes of the decision maker.	Good Practice Guidelines for Decision-Analytic Modelling in Health Technology Assessment
3	Describe the interventions or strategies being compared and state why they were chosen.	Consolidated Health Economic Evaluation Reporting Standards (CHEERS) statement
3	All parameters relating to the effectiveness of interventions derived from observational studies should be correctly controlled for confounding. Time-varying confounding is of particular concern in estimating intervention effects.	State-Transition Modeling: A Report of the ISPOR-SMDM Modeling Good Research Practices Task Force-3
3	Although data are an essential component of a model, the conceptual structure of a model should be driven by the decision problem or research question and not determined by data availability.	Conceptualizing a Model: A Report of the ISPOR-SMDM Modeling Good Research Practices Task Force-2
3	Is there a clear deﬁnition of the alternative interventions under evaluation.	A Systematic Review of Research Guidelines in Decision-Analytic Modeling
3	Provide information about all included data sources and their main characteristics. For each data source used, report reference information or contact name/institution, population represented, data collection method, year(s) of data collection, sex and age range, diagnostic criteria or measurement method, and sample size, as relevant.	Guidelines for Accurate and Transparent Health Estimates Reporting: the GATHER statement
3	Provide the results of an evaluation of model performance, if done, as well as the results of any relevant sensitivity analysis.	Guidelines for Accurate and Transparent Health Estimates Reporting: the GATHER statement
3	Describe the model’s structure in both words and figures and describe how it affords the ability to explore the question(s) of interest.	Individual-Based Simulation Models of HIV Transmission: Reporting Quality and Recommendations
3	Decide whether using future observations to assess a model is appropriate based on the research question and the modeling goals.	Guidance for the Conduct and Reporting of Modeling and Simulation Studies in the Context of Health Technology Assessment
3	Calibration - description of search algorithm.	Reporting guidelines for modelling studies
3	Calibration - description of acceptance criteria.	Reporting guidelines for modelling studies
3	Calibration - description of stopping rule.	Reporting guidelines for modelling studies
3	Whether employing deterministic methods (point estimate and range) or probabilistic (parameterized distribution), the link to the underlying evidence base should be clear.	Model Parameter Estimation and Uncertainty: A Report of the ISPOR-SMDM Modeling Good Research Practices Task Force-6
3	It is appropriate to report both deterministic and probabilistic uncertainty analyses within a single evaluation. Tornado diagrams, threshold plots, or simple statements of threshold parameter values, are all appropriate ways of reporting results from deterministic sensitivity analyses.	Model Parameter Estimation and Uncertainty: A Report of the ISPOR-SMDM Modeling Good Research Practices Task Force-6
3	When model calibration is used to derive parameters; uncertainty around the calibrated values should be reported and reflected in deterministic or probabilistic sensitivity analyses, or both.	Model Parameter Estimation and Uncertainty: A Report of the ISPOR-SMDM Modeling Good Research Practices Task Force-6
3	It is important to distinguish between uncertainty resulting from the process of sampling from a population and variability due to heterogeneity (that is, systematic differences between patient sub-groups).	Good Practice Guidelines for Decision-Analytic Modelling in Health Technology Assessment
3	Summarize the results of sensitivity analyses on the main model parameters, discuss whether the results support the robustness of findings, and describe future work needed.	Individual-Based Simulation Models of HIV Transmission: Reporting Quality and Recommendations
3	All modeling studies should include extensive sensitivity analyses of key parameters. Either deterministic (one-way and multiway) or probabilistic sensitivity analyses are appropriate.	Principles of Good Practice for Decision Analytic Modeling in Health-Care Evaluation: Report of the ISPOR Task Force on Good Research Practices—Modeling Studies
3	Models should be calibrated against data when possible. Calibration is possible when there exist data on both model outputs and model inputs, over the time frame being modeled.	Principles of Good Practice for Decision Analytic Modeling in Health-Care Evaluation: Report of the ISPOR Task Force on Good Research Practices—Modeling Studies
3	Describe which parameters were parameterized from: (i) previous parameters used in other pandemic models in the literature; (ii) data published in the literature, e.g. clinical trials, cohort studies; and (iii) pandemic data, e.g. time series of number of cases, attack rates.	Trends in parameterization, economics and host behaviour in influenza pandemic modelling: a review and reporting protocol
3	Use modeling methods that propagate uncertainty from inputs to outputs.	Guidance for the Conduct and Reporting of Modeling and Simulation Studies in the Context of Health Technology Assessment
3	Where data from different sources are pooled, is this done in such a way that the uncertainty relating to their precision and possible heterogeneity is adequately reflected?	Generalisability in economic evaluation studies in healthcare: a review and case studies
2.8	Use caution when expert opinion is used to establish parameter values. Justify its use; and describe the source of the opinion, the method of elicitation, and the results of the exercise. Assess such estimates through a sensitivity analysis.	A taxonomy of model structures for economic evaluation of health technologies
2.8	Justify the choice of alternative technologies for comparison.	Spanish recommendations on economic evaluation of health technologies
2.8	Do the authors justify the time horizon selected?	The Pediatric Quality Appraisal Questionnaire: An Instrument for Evaluation of the Pediatric Health Economics Literature
2.8	Perform sensitivity analyses on pivotal estimates and assumptions and display a one-way sensitivity analysis of all variables in a tornado diagram.	The Academy of Managed Care Pharmacy Format for Formulary Submissions: An Evolving Standard—A Foundation for Managed Care Pharmacy Task Force Report
2.8	Are the numbers of unobserved parameters for the specified model structure minimised.	A review and critique of modelling in prioritising and designing screening programmes
2.8	Make all assumptions explicit.	EUR-ASSESS Project Subgroup Report on Methodology
2.8	If data are incorporated as point estimates, are the ranges used for sensitivity analysis stated clearly and justified?	Reporting guidelines for modelling studies
2.8	Are any counterintuitive results from the model explained and justified?	Reporting guidelines for modelling studies
2.8	If the model has been calibrated against independent data, have any differences been explained and justified?	Reporting guidelines for modelling studies
2.8	Systematic identification of suitable data sources; justification of the selection; specification of whether a data source is dependent, partially dependent, or independent; description of which model parts are evaluated by each source.	Model Transparency and Validation: A Report of the ISPOR-SMDM Modeling Good Research Practices Task Force-7
2.8	There should be justification of any choices that have been made about which specific data inputs are included in a model.	Good Practice Guidelines for Decision-Analytic Modelling in Health Technology Assessment
2.8	Discuss the following potential limitations: Assumed input and output data format. Potential pitfalls in interpreting the model. Potential bias of the data used in modeling. Generalizability of the data.	Guidelines for Developing and Reporting Machine Learning Predictive Models in Biomedical Research:A Multidisciplinary View
2.8	List fixed parameters and calibrated parameters with ranges justified by the literature.	Individual-Based Simulation Models of HIV Transmission: Reporting Quality and Recommendations
2.8	Summarize the impact of stochasticity on the model runs and justify through random seed variation and sample size variation.	Individual-Based Simulation Models of HIV Transmission: Reporting Quality and Recommendations
2.8	If evidence regarding structural assumptions is incomplete, and there is no universally accepted theory of disease process, then the limitations of the evidence supporting the chosen model structure should be acknowledged.	Principles of Good Practice for Decision Analytic Modeling in Health-Care Evaluation: Report of the ISPOR Task Force on Good Research Practices—Modeling Studies
2.8	If known data sources are excluded from consideration in estimating parameters, the exclusion should be justified.	Principles of Good Practice for Decision Analytic Modeling in Health-Care Evaluation: Report of the ISPOR Task Force on Good Research Practices—Modeling Studies
2.8	Model credibility may be enhanced by showing how a model was conceived, for example, before or during a phase III or IV clinical trial, and how its structure and data inputs evolved in light of new evidence (e.g., after completion of a clinical trial) in response to subsequent discussions with clinical, regulatory, and policy experts.	Principles of Good Practice for Decision Analytic Modeling in Health-Care Evaluation: Report of the ISPOR Task Force on Good Research Practices—Modeling Studies
2.8	When deciding how to handle time, spatial location, interactions among agents, and health states, consider the nature of the modeled phenomenon and the convenience of (and approximation errors associated with) alternative choices.	Guidance for the Conduct and Reporting of Modeling and Simulation Studies in the Context of Health Technology Assessment
2.8	Relative treatment effects derived from trial data should be synthesised using recognised meta-analytic techniques.	Good Practice Guidelines for Decision-Analytic Modelling in Health Technology Assessment
2.8	Report demographic and clinical characteristics of the study population, including risk factors used in the risk modeling.	Strengthening the Reporting of Genetic Risk Prediction Studies: The GRIPS Statement
2.8	A case should be made that reasonable opportunities to obtain new additional data prior to modeling have been considered.	Principles of Good Practice for Decision Analytic Modeling in Health-Care Evaluation: Report of the ISPOR Task Force on Good Research Practices—Modeling Studies
2.8	If estimates came from a subgroup analysis, were the groups prespecified at the beginning of the study?	The Quality of Published Health Economic Analyses in Digestive Diseases: A Systematic Review and Quantitative Appraisal
2.8	Is the need for modeling vs alternative methodologies discussed?	Health Economic Evaluations Using Decision Analytic Modeling
2.8	Are details of the model given? Is the diagram of model pathway provided?	Health Economic Evaluations Using Decision Analytic Modeling
2.8	Does the model represent the daily medical practice in the country where built?	Health Economic Evaluations Using Decision Analytic Modeling
2.8	Fully reference all sources of information, including published literature and tools such as evidence tables.	EUR-ASSESS Project Subgroup Report on Methodology
2.8	Specification of states and transitions should generally reflect the biological/theoretical understanding of the disease or condition being modeled.	State-Transition Modeling: A Report of the ISPOR-SMDM Modeling Good Research Practices Task Force-3
2.8	Results should either make intuitive sense or counterintuitive results should be fully explained.	Good Practice Guidelines for Decision-Analytic Modelling in Health Technology Assessment
2.8	Report of statistical program.	Recommendations for the Assessment and Reporting of Multivariable Logistic Regression in Transplantation Literature
2.8	For model selection, include discussion on (1) balance between model accuracy and model simplicity or interpretability, and (2) the familiarity with the modeling techniques of the end user.	Guidelines for Developing and Reporting Machine Learning Predictive Models in Biomedical Research:A Multidisciplinary View
2.8	Explain the need for an individual-based model in the context of the objectives by referencing necessary model features.	Individual-Based Simulation Models of HIV Transmission: Reporting Quality and Recommendations
2.8	When transition rates or probabilities depend on events or states that may have been experienced in prior time periods, this dependence, or “memory,” should be reflected in the model.	Principles of Good Practice for Decision Analytic Modeling in Health-Care Evaluation: Report of the ISPOR Task Force on Good Research Practices—Modeling Studies
2.8	The time horizon should be long enough to include all costs and effects.	Pharmacoeconomic Evaluations of Pharmacogenetic and Genomic Screening Programmes A Systematic Review on Content and Adherence to Guidelines
2.8	Is the time horizon of the model sufficient to reflect all important differences between options?	Reporting guidelines for modelling studies
2.8	Draw out pathways on paper with clinicians.	Avoiding and identifying errors in health technology assessment models: qualitative study and methodological review
2.8	Is the time horizon of the model justiﬁed and sufﬁcient to reﬂect all the important differences between options?	A Systematic Review of Research Guidelines in Decision-Analytic Modeling
2.8	The time horizon of the model should be long enough to reflect important and valued differences between the long-run consequences and costs of alternative options and strategies.	Principles of Good Practice for Decision Analytic Modeling in Health-Care Evaluation: Report of the ISPOR Task Force on Good Research Practices—Modeling Studies
2.8	Is the hypothesis stated in a testable form?	Health Economic Evaluations Using Decision Analytic Modeling
2.8	Include uncertainty around variables included, especially on treatment costs and effects, screening costs, genotype distribution and test parameters on sensitivity and specificity.	Pharmacoeconomic Evaluations of Pharmacogenetic and Genomic Screening Programmes A Systematic Review on Content and Adherence to Guidelines
2.8	Based as much as possible on data from clinical studies comparing the study medication and the comparator, on data from validated databases and/or data from literature.	Belgian Methodological Guidelines for Pharmacoeconomic Evaluations: Toward Standardization of Drug Reimbursement Requests
2.8	Major outcomes are presented in a dissaggregated as well as aggregated form.	Guidelines for authors and peer reviewers of economic submissions to the BMJ
2.8	How was the validity quantified? (e.g., % explained).	Reporting guidelines for modelling studies
2.8	Has internal validity been assessed?	A Systematic Review of Research Guidelines in Decision-Analytic Modeling
2.8	Has external validity been assessed?	A Systematic Review of Research Guidelines in Decision-Analytic Modeling
2.8	If cross-validation is used, state how final reported model is derived.	RiGoR: reporting guidelines to address common sources of bias in risk model development
2.8	Thoroughly describe all models to be tested, along with any supporting rationale. It may be most efficient to provide the equations for the models, or drawings of the models. Additionally, a table that describes the main features of each model or distinctions between models can be useful to the reader.	Reporting Results of Latent Growth Modeling and Multilevel Modeling Analyses: Some Recommendations for Rehabilitation Psychology
2.8	Provide some statement or discussion indicating the degree to which any data considerations or possible violation of assumptions might affect the outcome of statistical tests.	Reporting Results of Latent Growth Modeling and Multilevel Modeling Analyses: Some Recommendations for Rehabilitation Psychology
2.8	Explain practical costs of prediction errors (eg, implications of underdiagnosis or overdiagnosis).	Guidelines for Developing and Reporting Machine Learning Predictive Models in Biomedical Research:A Multidisciplinary View
2.8	Models should be subjected to thorough internal testing and “debugging.” Evidence that this has been done should be provided. This process should include using null or extreme input values to test whether they produce the expected outputs. It may also include examination of the program code for syntactical errors, and tests of replication using equivalent input values.	Principles of Good Practice for Decision Analytic Modeling in Health-Care Evaluation: Report of the ISPOR Task Force on Good Research Practices—Modeling Studies
2.8	Has the model been tested for structural and/or predictive validity?	Trends in parameterization, economics and host behaviour in influenza pandemic modelling: a review and reporting protocol
2.8	A report of an HEE should describe the validation/calibration process, the strength of evidence behind the input data, and should discuss the potential variation of results in uncertainty analyses.	Methods for Health Economic Evaluation of Vaccines and Immunization Decision Frameworks: A Consensus Framework from a European Vaccine Economics Community
2.8	The decision-maker’s role should be considered when presenting uncertainty analyses. The analytic perspective description should include an explicit statement regarding what is assumed about the decision- makers’ power to delay or review decisions and to commission or mandate further research.	Model Parameter Estimation and Uncertainty: A Report of the ISPOR-SMDM Modeling Good Research Practices Task Force-6
2.8	Options should not be constrained by the immediate concerns of the decision maker or data availability, or limited to current clinical practice.	Good Practice Guidelines for Decision-Analytic Modelling in Health Technology Assessment
2.8	Are the data used to populate the model relevant to the target audiences (i.e. decision-makers) and settings?	Generalisability in economic evaluation studies in healthcare: a review and case studies
2.8	The rationale for choosing the alternative programmes or interventions compared is stated.	Guidelines for authors and peer reviewers of economic submissions to the BMJ
2.8	Describe and give reasons for the specific type of decision-analytical model used. Providing a figure to show model structure is strongly recommended.	Consolidated Health Economic Evaluation Reporting Standards (CHEERS) statement
2.8	Transition probabilities and intervention effects should be derived from the most representative data sources for the decision problem.	State-Transition Modeling: A Report of the ISPOR-SMDM Modeling Good Research Practices Task Force-3
2.8	Terminology to describe concepts relating to parameter estimation and representation of uncertainty varies within the health-care decision- modeling field and in comparison to related fields. Authors should be aware of this and seek to carefully define their use of terminology to avoid potential confusion.	Model Parameter Estimation and Uncertainty: A Report of the ISPOR-SMDM Modeling Good Research Practices Task Force-6
2.8	Use commonly adopted statistical standards for point and interval estimation (e.g., 95% confidence intervals, or distributions based on agreed statistical methods for a given estimation problem). Where departures from these standards are deemed necessary (or no such standard exists), these should be justified.	Model Parameter Estimation and Uncertainty: A Report of the ISPOR-SMDM Modeling Good Research Practices Task Force-6
2.8	The choice of strategies/comparators crucially affects results, and should be determined by the decision problem and not by data availability or quality. All feasible and practical strategies should be considered. Constraining the range of strategies should be justified.	Conceptualizing a Model: A Report of the ISPOR-SMDM Modeling Good Research Practices Task Force-2
2.8	Have transition probabilities and intervention effects been derived from representative data sources for the decision problem?	A Systematic Review of Research Guidelines in Decision-Analytic Modeling
2.8	Have parameters relating to the effectiveness of interventions derived from observational studies been controlled for confounding?	A Systematic Review of Research Guidelines in Decision-Analytic Modeling
2.8	Specify all measures used to assess model performance and, if relevant, to compare multiple models.	Transparent reporting of a multivariable prediction model for individual prognosis or diagnosis (TRIPOD): the TRIPOD statement
2.8	Which sensitivity analyses were carried out?	Reporting guidelines for modelling studies
2.8	Assess and report evidence of risk model calibration.	RiGoR: reporting guidelines to address common sources of bias in risk model development
2.8	Definition and rationale of prior information and sensitivity analysis.	STARD-BLCM: Standards for the Reporting of Diagnostic accuracystudies that use Bayesian Latent Class Models
2.8	Obtain values for model inputs following epidemiological and statistical principles. Use a “best evidence approach” when selecting data sources for model parameters. Obtain estimates for influential parameters using systematic review methods.	Guidance for the Conduct and Reporting of Modeling and Simulation Studies in the Context of Health Technology Assessment
2.75	The results of a model should be compared with those of previous models and any differences should be explained.	Good Practice Guidelines for Decision-Analytic Modelling in Health Technology Assessment
2.75	Representative mock-ups to illustrate specific issues in the proposed implementation model.	Avoiding and identifying errors in health technology assessment models: qualitative study and methodological review
2.75	Have health states and transitions reﬂecting the biological/ theoretical understanding of the disease or condition been modeled?	A Systematic Review of Research Guidelines in Decision-Analytic Modeling
2.6	The chosen model and its key parameters should be justified.	Spanish recommendations on economic evaluation of health technologies
2.6	The structure, inputs and results of a model should be compared with those of existing models, and differences explained and justified.	Testing the Validity of Cost-Effectiveness Models
2.6	Is the type of sensitivity analysis chosen clearly justified?	Health Economic Evaluations Using Decision Analytic Modeling
2.6	Are the causal relationships described by the model structure justified appropriately?	Reporting guidelines for modelling studies
2.6	Are the time horizon of the model, the duration of treatment and the duration of treatment effect described and justified?	Reporting guidelines for modelling studies
2.6	Is there indication that the structure of the model is as simple as possible and that any simplifications are justified?	Reporting guidelines for modelling studies
2.6	If data have been incorporated as distributions, has the choice of distribution for each parameter been described and justified?	Reporting guidelines for modelling studies
2.6	Have methodological uncertainties been addressed by running alternative versions of the model with different methodological assumptions?	Reporting guidelines for modelling studies
2.6	Ask experts who know about the disease to comment on the clinical pathways.	Avoiding and identifying errors in health technology assessment models: qualitative study and methodological review
2.6	Comparison of results, including descriptions of: X Data source X Simulation setup X Discrepancies between source and simulation, and their implications X Discrepancies between simulation and observed results X Sensitivity analyses.	Model Transparency and Validation: A Report of the ISPOR-SMDM Modeling Good Research Practices Task Force-7
2.6	brief justification for why the available data are adequate.	Reporting Guidelines for Population Pharmacokinetic Analyses
2.6	justification for not including studies with readily available and potentially informative data should be provided.	Reporting Guidelines for Population Pharmacokinetic Analyses
2.6	Describe the parameters used to implement individual interaction in the model and justify the data used to parameterize these parameters.	Individual-Based Simulation Models of HIV Transmission: Reporting Quality and Recommendations
2.6	Are changes in the behaviour of individuals as a result of pandemic processes being modelled? What are the assumptions made regarding behaviour? Has the model been run without assumptions about pandemic-related changes to behaviour? How do results differ from the model considering such changes?	Trends in parameterization, economics and host behaviour in influenza pandemic modelling: a review and reporting protocol
2.6	Was uncertainty handled by: 1) statistical analysis to address random events; 2) sensitivity analysis to cover a range of assumptions?	The Quality of Published Health Economic Analyses in Digestive Diseases: A Systematic Review and Quantitative Appraisal
2.6	The manual calibration approach should be based on a structured process, and the algorithm should be reported. However, the random or optimized approach is considered to be more adequate.	Methods for Health Economic Evaluation of Vaccines and Immunization Decision Frameworks: A Consensus Framework from a European Vaccine Economics Community
2.6	Systematically identify, collect, and assess the data used in the model.	A taxonomy of model structures for economic evaluation of health technologies
2.6	Use credible data sources and be prepared to share those sources with clients.	Industry’s Perception of Presenting Pharmacoeconomic Models to Managed Care Organizations
2.6	Did the presentation and discussion of the results of the study include all of the issues that are of concern to users?	Standardizing Methodologies for Economic Evaluation in Health Care
2.6	intermediate results and data tables.	Reporting Format for Economic Evaluation Part II: Focus on Modelling Studies
2.6	Indicate which estimation method was chosen, and when more than one is used for different aspects of the study, ensure this is clearly reported.	Reporting Results of Latent Growth Modeling and Multilevel Modeling Analyses: Some Recommendations for Rehabilitation Psychology
2.6	All raw data should be made publicly available.	Gene Expression–Based Prognostic Signatures in Lung Cancer: Ready for Clinical Use?
2.6	Describe the data preprocessing performed, including data cleaning and transformation. Remove outliers with impossible or extreme responses; state any criteria used for outlier removal.	Guidelines for Developing and Reporting Machine Learning Predictive Models in Biomedical Research:A Multidisciplinary View
2.6	Is the model informed by data from previous pandemics? If so, what are the main sources of data in the model?	Trends in parameterization, economics and host behaviour in influenza pandemic modelling: a review and reporting protocol
2.6	Are any important comparators omitted? Is (should) a do-nothing alternative (be) considered?	Health Economic Evaluations Using Decision Analytic Modeling
2.6	Consider the implications of the technology for the delivery of health care and on society as a whole.	EUR-ASSESS Project Subgroup Report on Methodology
2.6	Report of goodness-of-fit procedures.	Recommendations for the Assessment and Reporting of Multivariable Logistic Regression in Transplantation Literature
2.6	Specify the model selection strategy.	Guidelines for Developing and Reporting Machine Learning Predictive Models in Biomedical Research:A Multidisciplinary View
2.6	If done, report the results from any model updating (that is, model specification, model performance).	Transparent reporting of a multivariable prediction model for individual prognosis or diagnosis (TRIPOD): the TRIPOD statement
2.6	The time horizon of a dynamic model should last until the steady state is achieved in order to deliver valuable results.	Methods for Health Economic Evaluation of Vaccines and Immunization Decision Frameworks: A Consensus Framework from a European Vaccine Economics Community
2.6	Do the authors generalize the conclusions to other settings or patient/client groups?	The Pediatric Quality Appraisal Questionnaire: An Instrument for Evaluation of the Pediatric Health Economics Literature
2.6	Reproducible search strategy.	Belgian Methodological Guidelines for Pharmacoeconomic Evaluations: Toward Standardization of Drug Reimbursement Requests
2.6	Systematically review research evidence on the efficacy, effectiveness, safety, and costs of the technology.	EUR-ASSESS Project Subgroup Report on Methodology
2.6	The model reviewer/developer should also refer to guidelines relating to economic evaluation good practice.	Good Practice Guidelines for Decision-Analytic Modelling in Health Technology Assessment
2.6	There should be evidence that the internal consistency of the model in terms of its mathematical logic has been evaluated.	Good Practice Guidelines for Decision-Analytic Modelling in Health Technology Assessment
2.6	If first-order, Monte Carlo simulation is used, evidence should be provided that the random simulation error (e.g., the standard deviation of output values per run) is appreciably smaller than the effect sizes of interest.	Principles of Good Practice for Decision Analytic Modeling in Health-Care Evaluation: Report of the ISPOR Task Force on Good Research Practices—Modeling Studies
2.6	How is the model initialized? E.g. what proportion of individuals is initially infected?	Trends in parameterization, economics and host behaviour in influenza pandemic modelling: a review and reporting protocol
2.6	Will alternatives be able to show all outcomes with this time horizon?	Health Economic Evaluations Using Decision Analytic Modeling
2.6	Are details of statistical tests and confidence intervals given for stochastic data?	The Pediatric Quality Appraisal Questionnaire: An Instrument for Evaluation of the Pediatric Health Economics Literature
2.6	The quality of the database should be documented (e.g. methods of data assembly, limitations such as missing data, validation methods).	Methodological and Conduct Principles for Pharmacoeconomic Research
2.6	If applicable, report differences in costs, outcomes, or cost-effectiveness that can be explained by variations between subgroups of patients with different baseline characteristics or other observed variability in effects that are not reducible by more information.	Consolidated Health Economic Evaluation Reporting Standards (CHEERS) statement
2.6	Have the methods and assumptions used to extrapolate shortterm results to final outcomes been documented and justified? Have alternative assumptions been explored through sensitivity analysis?	Reporting guidelines for modelling studies
2.6	Is there evidence that the mathematical logic of the model has been tested thoroughly before use?	Reporting guidelines for modelling studies
2.6	There should be a formal process for conducting external validation.	Model Transparency and Validation: A Report of the ISPOR-SMDM Modeling Good Research Practices Task Force-7
2.6	Quantitative measures of how well the model’s results match the source outcomes.	Model Transparency and Validation: A Report of the ISPOR-SMDM Modeling Good Research Practices Task Force-7
2.6	Has cross-validation been assessed?	A Systematic Review of Research Guidelines in Decision-Analytic Modeling
2.6	If an independent validation “test” dataset was used, document that the test data were not used for any part of model development, including variable selection. Document that these data were accessed only when models were finalized. Report the number of models evaluated on the “test” data and how these were selected.	RiGoR: reporting guidelines to address common sources of bias in risk model development
2.6	Complete findings from any model comparison procedures, such as deviance tests, should be clearly reported.	Reporting Results of Latent Growth Modeling and Multilevel Modeling Analyses: Some Recommendations for Rehabilitation Psychology
2.6	To demonstrate robustness of the signature, it must be validated on at least one completely independent dataset.	Gene Expression–Based Prognostic Signatures in Lung Cancer: Ready for Clinical Use?
2.6	Define the model validation strategies. Internal validation is the minimum requirement; external validation should also be performed whenever possible.	Guidelines for Developing and Reporting Machine Learning Predictive Models in Biomedical Research:A Multidisciplinary View
2.6	Report the predictive performance of the final model in terms of the validation metrics specified in the methods section.	Guidelines for Developing and Reporting Machine Learning Predictive Models in Biomedical Research:A Multidisciplinary View
2.6	Report the predictive performance of the final model in terms of the validation metrics specified in the methods section.	Guidelines for Developing and Reporting Machine Learning Predictive Models in Biomedical Research:A Multidisciplinary View
2.6	For validation, identify any differences from the development data in setting, eligibility criteria, outcome, and predictors.	Transparent reporting of a multivariable prediction model for individual prognosis or diagnosis (TRIPOD): the TRIPOD statement
2.6	Is the model aimed at generating predictions for future pandemics used to inform policy making? Are the predictions intended to generate quantitative or qualitative policy insights?	Trends in parameterization, economics and host behaviour in influenza pandemic modelling: a review and reporting protocol
2.6	If the decision is made to modify the original structure due to data constraints, the new structure must be carefully analyzed to understand the effects of modifications so as to inform decision makers of the additional uncertainty introduced. Explicit considerations of the size and likely direction of the effects of the modification should be presented.	Modeling using Discrete Event Simulation: A Report of the ISPOR-SMDM Modeling Good Research Practices Task Force-4
2.6	Alternative treatments such as other drugs, surgical intervention or 'do nothing' should be stated in the study design including a discussion of their costs, frequency of use and relevance for the population of interest.	Methodological and Conduct Principles for Pharmacoeconomic Research
2.6	Clinical trial and other databases relevant to the research question may be used; all data need to be statistically controlled for confounding variables through randomisation or other modelling techniques.	Methodological and Conduct Principles for Pharmacoeconomic Research
2.6	Effectiveness and resource data from one setting may be extrapolated to other settings if differences in medical intervention, treatment patterns, outcomes of existing treatment, and populations are addressed.	Methodological and Conduct Principles for Pharmacoeconomic Research
2.6	Systematic review of the existing clinical and economic studies on the intervention: best available up-to-date evidence for clinical effectiveness of the product and its cost-effectiveness relative to its comparator(s), ongoing studies should be mentioned.	Belgian Methodological Guidelines for Pharmacoeconomic Evaluations: Toward Standardization of Drug Reimbursement Requests
2.6	Allowance for analysis of relevant subpopulations (age, sex, comorbidities) where applicable.	The Academy of Managed Care Pharmacy Format for Formulary Submissions: An Evolving Standard—A Foundation for Managed Care Pharmacy Task Force Report
2.6	State relevant aspects of the system(s) in which the decision(s) need(s) to be made.	Consolidated Health Economic Evaluation Reporting Standards (CHEERS) statement
2.6	When the purpose of a probabilistic sensitivity analysis is to guide decisions about acquisition of information to reduce uncertainty; results should be presented in terms of expected value of information.	Model Parameter Estimation and Uncertainty: A Report of the ISPOR-SMDM Modeling Good Research Practices Task Force-6
2.6	An explicit process (expert consultations, influence diagrams, concept mapping, or similar method) should be used to convert the conceptualization of the problem into an appropriate model structure to ensure that the model reflects current theory of disease or the process being modeled.	Conceptualizing a Model: A Report of the ISPOR-SMDM Modeling Good Research Practices Task Force-2
2.6	The author should establish and communicate procedures and decision criteria for evaluating models being tested.	Reporting Results of Latent Growth Modeling and Multilevel Modeling Analyses: Some Recommendations for Rehabilitation Psychology
2.6	Define the validation metrics. For regression problems, the normalized root-mean-square error should be used. For classification problems, the metrics should include sensitivity, specificity, positive predictive value, negative predictive value, area under the ROCd curve, and calibration plot.	Guidelines for Developing and Reporting Machine Learning Predictive Models in Biomedical Research:A Multidisciplinary View
2.6	What interventions are modelled (e.g. antivirals, vaccination or isolation)? How do the interventions modify epidemiological or clinical parameters in the model?	Trends in parameterization, economics and host behaviour in influenza pandemic modelling: a review and reporting protocol
2.6	Statistical distribution of the variables analyzed should be as transparent as possible.	Spanish recommendations on economic evaluation of health technologies
2.6	Primary data and original sources of information used to define the values of input parameters as well as the original computer model are kept at the disposal of the Drug Reimbursement Committee.	Belgian Methodological Guidelines for Pharmacoeconomic Evaluations: Toward Standardization of Drug Reimbursement Requests
2.6	While completely arbitrary analyses, like presentation of the effect on outputs of varying inputs by ±50%, can be used as a measure of sensitivity; such analyses should not be used to represent uncertainty.	Model Parameter Estimation and Uncertainty: A Report of the ISPOR-SMDM Modeling Good Research Practices Task Force-6
2.6	Is an overview given of how much each of the sources of uncertainty influences the results for all the scenarios described above?	Accounting for Methodological, Structural, and Parameter Uncertainty in Decision- Analytic Models: A Practical Guide
2.6	In assessing uncertainty, modellers should distinguish between the four principal types of uncertainty.	Good Practice Guidelines for Decision-Analytic Modelling in Health Technology Assessment
2.6	was uncertainty of the data incorporated in acceptance criteria.	Calibration Methods Used in Cancer Simulation Models and Suggested Reporting Guidelines
2.6	did acceptance criteria allow for multiple parameter sets to be accepted.	Calibration Methods Used in Cancer Simulation Models and Suggested Reporting Guidelines
2.6	What variables and processes occur or are updated at each time step?	Trends in parameterization, economics and host behaviour in influenza pandemic modelling: a review and reporting protocol
2.6	Calibrated parameters also need to capture information about uncertainty.	Methods for Health Economic Evaluation of Vaccines and Immunization Decision Frameworks: A Consensus Framework from a European Vaccine Economics Community
2.5	description of stopping rule.	Calibration Methods Used in Cancer Simulation Models and Suggested Reporting Guidelines
2.4	Describe the model, including its scope, structure, and assumptions. Provide justification for assumptions and choices.	A taxonomy of model structures for economic evaluation of health technologies
2.4	Report and identify all data sources. Explain and justify all parameter choices and assumptions.	A taxonomy of model structures for economic evaluation of health technologies
2.4	Gather the best available evidence on key model parameters for which the model results are most sensitive. Justify any failure to gather the best available evidence of such parameters.	A taxonomy of model structures for economic evaluation of health technologies
2.4	Incorporate data into the model using appropriate techniques, and explain the methods used. If data are incorporated as point estimates, use mean estimates of parameters in the base case. If estimates are incorporated as probability distributions, state and justify the form of the distributions.	A taxonomy of model structures for economic evaluation of health technologies
2.4	Provide details on the method used (e.g., one-way or multiway sensitivity analysis, threshold analysis), and justify the choice of variables for the sensitivity analysis and the interval over which they vary.	Spanish recommendations on economic evaluation of health technologies
2.4	Are assumptions incorporated into the model clearly stated? Are they reasonable?	Health Economic Evaluations Using Decision Analytic Modeling
2.4	Do the authors justify the alternative values or ranges for sensitivity analysis?	The Pediatric Quality Appraisal Questionnaire: An Instrument for Evaluation of the Pediatric Health Economics Literature
2.4	Were the choice of economic model, main assumptions and limitations of the study stated and justified?	Development and Validation of a Grading System for the Quality of Cost-Effectiveness Studies
2.4	Comparison with either the treatment that is most likely to be replaced by the new treatment or, in case of add-on treatments, the current treatment without the add-on product.	Belgian Methodological Guidelines for Pharmacoeconomic Evaluations: Toward Standardization of Drug Reimbursement Requests
2.4	The alternatives being compared are clearly described.	Guidelines for authors and peer reviewers of economic submissions to the BMJ
2.4	The choice of model used and the key parameters on which it is based are justified.	Guidelines for authors and peer reviewers of economic submissions to the BMJ
2.4	Is the choice of modelling technique justified?	A review and critique of modelling in prioritising and designing screening programmes
2.4	Are the structural assumptions clearly stated and justified?	Reporting guidelines for modelling studies
2.4	Where expert opinion has been used, are the methods described and justified?	Reporting guidelines for modelling studies
2.4	When additional assumptions or parameter values are introduced for purposes of uncertainty analyses; these values should be disclosed and justified.	Model Parameter Estimation and Uncertainty: A Report of the ISPOR-SMDM Modeling Good Research Practices Task Force-6
2.4	To simplify debugging and updating, sub-models should be used to structure the model. When comparing strategies within the same system, sub-models common to all strategies should be defined once and called from each strategy.	Modeling using Discrete Event Simulation: A Report of the ISPOR-SMDM Modeling Good Research Practices Task Force-4
2.4	The appropriate type of dynamic transmission model should be used, based in part on the complexity of the interactions as well as the population size and the role of chance effects. This model could be deterministic or stochastic, and population or individual-based. Justification for the model structure should be given.	Dynamic Transmission Modeling: A Report of the ISPOR-SMDM Modeling Good Research Practices Task Force-5
2.4	Comparison with other models in the literature should be based on confidence intervals.	Guidelines for Developing and Reporting Machine Learning Predictive Models in Biomedical Research:A Multidisciplinary View
2.4	State and justify the length of the time step used to advance model dynamics, if applicable.	Individual-Based Simulation Models of HIV Transmission: Reporting Quality and Recommendations
2.4	Discuss how biological and behavioral heterogeneity is implemented in the model structure and whether this implementation allows for flexibility and specificity.	Individual-Based Simulation Models of HIV Transmission: Reporting Quality and Recommendations
2.4	For purposes of assessing input distributions, the preferred methodology is to use posterior distributions obtained from formal meta-analyses and Bayesian analysis, but practical considerations may lead to the use of expert judgment.	Principles of Good Practice for Decision Analytic Modeling in Health-Care Evaluation: Report of the ISPOR Task Force on Good Research Practices—Modeling Studies
2.4	Use a Bayesian framework to account for all parameter uncertainty and external evidence (such as the between-study variance) and to enable direct probabilistic inferences. However, a sensitivity analysis to the choice of prior distributions is required.	Meta-analysis of randomized phase II trials to inform subsequent phase III decisions
2.4	Is the model spatially explicit or implicit? What is the spatial structure of the model?	Trends in parameterization, economics and host behaviour in influenza pandemic modelling: a review and reporting protocol
2.4	Are results reported in such a way that allows the assessment of the appropriateness of each parameter input and each assumption in the target settings?	Generalisability in economic evaluation studies in healthcare: a review and case studies
2.4	Structural uncertainty should be parameterized where possible, but uncertainty in normative aspects such as perspective, vaccine price and discounting should not be analysed in PSA.	Methods for Health Economic Evaluation of Vaccines and Immunization Decision Frameworks: A Consensus Framework from a European Vaccine Economics Community
2.4	The study should clearly specify the target population or patient subgroups.	Methodological and Conduct Principles for Pharmacoeconomic Research
2.4	Was the methodology for data abstraction (including value health states and other benefits) stated?	Development and Validation of a Grading System for the Quality of Cost-Effectiveness Studies
2.4	Have all data incorporated into the model been described and referenced in sufficient detail?	Reporting guidelines for modelling studies
2.4	Is the process of data incorporation transparent?	Reporting guidelines for modelling studies
2.4	Methods for identifying data should be transparent and it should be clear that the data identified are appropriate given the objectives of the model.	Good Practice Guidelines for Decision-Analytic Modelling in Health Technology Assessment
2.4	Describe all subgroups, interactions, and exploratory analyses that were examined.	Strengthening the Reporting of Genetic Risk Prediction Studies: The GRIPS Statement
2.4	Interpret results in light of existing evidence. If updating a previous set of estimates, describe the reasons for changes in estimates.	Guidelines for Accurate and Transparent Health Estimates Reporting: the GATHER statement
2.4	Discuss issues related to the conversion of data to fit the time step used.	Individual-Based Simulation Models of HIV Transmission: Reporting Quality and Recommendations
2.4	Provide the key limitations and strengths of the modeling study.	Individual-Based Simulation Models of HIV Transmission: Reporting Quality and Recommendations
2.4	Does the report describe the alternatives in adequate detail?	The Pediatric Quality Appraisal Questionnaire: An Instrument for Evaluation of the Pediatric Health Economics Literature
2.4	Has evidence supporting the modeling of risk factors as having an additive or multiplicative effect on baseline probabilities or rates of disease incidence or mortality been presented?	Reporting guidelines for modelling studies
2.4	Animated representation that displays the experience of events by individuals is recommended as a means of engaging with users and helping to debug through identification of illogical movements.	Modeling using Discrete Event Simulation: A Report of the ISPOR-SMDM Modeling Good Research Practices Task Force-4
2.4	The model should, however, include one or more options that are representative of current practice.	Good Practice Guidelines for Decision-Analytic Modelling in Health Technology Assessment
2.4	Has a graphical description of the model been provided?	A Systematic Review of Research Guidelines in Decision-Analytic Modeling
2.4	Provide details of how convergence was assessed. This can include reporting traceplots, R, and other convergence statistics.	An introduction to using Bayesian linear regression with clinical data
2.4	Report the number of draws from the posterior as well as effective sample size.	An introduction to using Bayesian linear regression with clinical data
2.4	description of identification of specific search algorithm.	Calibration Methods Used in Cancer Simulation Models and Suggested Reporting Guidelines
2.4	Are alternative shape/functional forms of the trajectories described?	The GRoLTS-Checklist: Guidelines for Reporting on Latent Trajectory Studies
2.4	Follow good modelling practices when constructing the model used to conduct the evaluation. Analysts are encouraged to consult good modelling practice guidelines as required.	A taxonomy of model structures for economic evaluation of health technologies
2.4	The mathematical correctness of the model needs to be verified through quality assurance procedures.	Testing the Validity of Cost-Effectiveness Models
2.4	Results are verifiable and traceable back to the inputs.	The Academy of Managed Care Pharmacy Format for Formulary Submissions: An Evolving Standard—A Foundation for Managed Care Pharmacy Task Force Report
2.4	Is there a clear definition of the options under evaluation?	Reporting guidelines for modelling studies
2.4	Ensuring transparency of model.	Avoiding and identifying errors in health technology assessment models: qualitative study and methodological review
2.4	Clinical events should not be excluded on the basis of no statistically significant difference.	Good Practice Guidelines for Decision-Analytic Modelling in Health Technology Assessment
2.4	There should be a clear definition of the options under evaluation.	Good Practice Guidelines for Decision-Analytic Modelling in Health Technology Assessment
2.4	For discrete time models, the cycle length should be dictated by the natural history of disease. It should be the minimum interval over which the pathology or symptoms are expected to alter.	Good Practice Guidelines for Decision-Analytic Modelling in Health Technology Assessment
2.4	Key steps taken in developing the model should be carefully documented and recorded.	Principles of Good Practice for Decision Analytic Modeling in Health-Care Evaluation: Report of the ISPOR Task Force on Good Research Practices—Modeling Studies
2.4	Anticipate, detect, and correct errors in the model’s logic and implementation.	Guidance for the Conduct and Reporting of Modeling and Simulation Studies in the Context of Health Technology Assessment
2.4	What metrics of consistency were used.	Empirically Evaluating Decision-Analytic Models
2.4	Was incremental analysis performed between alternatives for resources and costs?	The Quality of Published Health Economic Analyses in Digestive Diseases: A Systematic Review and Quantitative Appraisal
2.4	Best- and worst-case scenarios.	Methods for Health Economic Evaluation of Vaccines and Immunization Decision Frameworks: A Consensus Framework from a European Vaccine Economics Community
2.4	Use appropriate methods to analyze or combine data from different sources. Explain and justify the methods used, and report the results of the analysis. Report limitations in the methods or data used, and where feasible, test through a sensitivity analysis.	A taxonomy of model structures for economic evaluation of health technologies
2.4	Do the authors justify the health outcome(s) selected?	The Pediatric Quality Appraisal Questionnaire: An Instrument for Evaluation of the Pediatric Health Economics Literature
2.4	Model inputs and outputs consistent with existing data and have face validity.	Belgian Methodological Guidelines for Pharmacoeconomic Evaluations: Toward Standardization of Drug Reimbursement Requests
2.4	Details of statistical tests and confidence intervals are given for stochastic data.	Guidelines for authors and peer reviewers of economic submissions to the BMJ
2.4	Uncertainty in model and data tested in a reasonable fashion and reported.	The Academy of Managed Care Pharmacy Format for Formulary Submissions: An Evolving Standard—A Foundation for Managed Care Pharmacy Task Force Report
2.4	Do the methods for pooling multiple estimates of screening test characteristics control for heterogeneity between studies?	A review and critique of modelling in prioritising and designing screening programmes
2.4	If the model was not calibrated, was it validated?	A review and critique of modelling in prioritising and designing screening programmes
2.4	Has evidence of face validity - evaluation by experts in the subject matter area for a wide range of input conditions and output variables, over varying time horizons – been presented?	Reporting guidelines for modelling studies
2.4	was validity of the model assessed.	Calibration Methods Used in Cancer Simulation Models and Suggested Reporting Guidelines
2.4	were methods for assessing validation provided.	Calibration Methods Used in Cancer Simulation Models and Suggested Reporting Guidelines
2.4	Defining quality metrics for prediction models.	Guidelines for Developing and Reporting Machine Learning Predictive Models in Biomedical Research:A Multidisciplinary View
2.4	For retrospective studies, split the data into a derivation set and a validation set. For prospective studies, define the starting time for validation data collection.	Guidelines for Developing and Reporting Machine Learning Predictive Models in Biomedical Research:A Multidisciplinary View
2.4	Report unexpected signs of coefficients, indicating collinearity or complex interaction between predictor variables.	Guidelines for Developing and Reporting Machine Learning Predictive Models in Biomedical Research:A Multidisciplinary View
2.4	Report performance measures (with CIs) for the prediction model.	Transparent reporting of a multivariable prediction model for individual prognosis or diagnosis (TRIPOD): the TRIPOD statement
2.4	For validation, discuss the results with reference to performance in the development data, and any other validation data.	Transparent reporting of a multivariable prediction model for individual prognosis or diagnosis (TRIPOD): the TRIPOD statement
2.4	Use formal elicitation methods to quantify expert opinion and its associated uncertainty. Use appropriate methods to quantify preferences for different outcomes.	Guidance for the Conduct and Reporting of Modeling and Simulation Studies in the Context of Health Technology Assessment
2.4	Consider publishing PE models prior to presenting results to decision makers in the field, then follow up with customizing the model to reflect organization-specific characteristics/data.	Industry’s Perception of Presenting Pharmacoeconomic Models to Managed Care Organizations
2.4	Consultation with policy makers is also desirable.	EUR-ASSESS Project Subgroup Report on Methodology
2.4	The modeling team should consult widely with subject experts and stakeholders to assure that the model represents disease processes appropriately and adequately addresses the decision problem.	Conceptualizing a Model: A Report of the ISPOR-SMDM Modeling Good Research Practices Task Force-2
2.4	Choose a perspective depending on the research question and the relevant stakeholders. There is no a priori preferred modeling perspective.	Guidance for the Conduct and Reporting of Modeling and Simulation Studies in the Context of Health Technology Assessment
2.4	Are the decision problem, the relevant settings and audiences (i.e. decision-makers) clearly specified?	Generalisability in economic evaluation studies in healthcare: a review and case studies
2.4	Since discount rates and discount approaches usually have a major impact on results of HEE of vaccines, the variation of these aspects need to be analysed (see Sect. 3.3.9) and explained to decision-makers.	Methods for Health Economic Evaluation of Vaccines and Immunization Decision Frameworks: A Consensus Framework from a European Vaccine Economics Community
2.4	Define the patients or population, intervention, and comparators relevant to the study question. The primary perspective of the study may also be stated in the question.	A taxonomy of model structures for economic evaluation of health technologies
2.4	Use real-world data to make PE models more relevant to individual practice settings.	Industry’s Perception of Presenting Pharmacoeconomic Models to Managed Care Organizations
2.4	Did the analytic horizon allow time for all relevant and important outcomes? Were benefits and costs that went beyond 1 year discounted (3–5%) and justification given for the discount rate?	Development and Validation of a Grading System for the Quality of Cost-Effectiveness Studies
2.4	Outcomes need to be relevant to the health system’s formulary decision.	The Academy of Managed Care Pharmacy Format for Formulary Submissions: An Evolving Standard—A Foundation for Managed Care Pharmacy Task Force Report
2.4	Present the study question and its relevance for health policy or practice decisions.	Consolidated Health Economic Evaluation Reporting Standards (CHEERS) statement
2.4	Identify and define the policy question to be answered.	EUR-ASSESS Project Subgroup Report on Methodology
2.4	States should adequately capture the type of intervention (i.e., prevention, screening, diagnostics, treatment) as well as the intervention’s benefits and harms.	State-Transition Modeling: A Report of the ISPOR-SMDM Modeling Good Research Practices Task Force-3
2.4	All methods and assumptions used to derive transition probabilities and intervention effects should be described.	State-Transition Modeling: A Report of the ISPOR-SMDM Modeling Good Research Practices Task Force-3
2.4	A clear, written statement of the decision problem, modeling objective, and scope of the model should be developed. This should include: the spectrum of disease considered, perspective of the analysis, target population, alternative interventions, health and other outcomes, and time horizon.	Conceptualizing a Model: A Report of the ISPOR-SMDM Modeling Good Research Practices Task Force-2
2.4	Utilities (quality of life weights) incorporated into the model should be appropriate for the specified decision problem.	Good Practice Guidelines for Decision-Analytic Modelling in Health Technology Assessment
2.4	Is the objective(s) of the study and model structure consistent with the stated decision problem and scope?	A Systematic Review of Research Guidelines in Decision-Analytic Modeling
2.4	Determine a set of candidate modeling techniques (eg, logistic regression, random forest, or deep learning). If only one type of model was used, justify the decision for using that model.	Guidelines for Developing and Reporting Machine Learning Predictive Models in Biomedical Research:A Multidisciplinary View
2.4	Justify the exploration of the policy question in the context of previous trials, cohorts, and modeling analyses for the time period(s) of interest.	Individual-Based Simulation Models of HIV Transmission: Reporting Quality and Recommendations
2.4	Specify and implement the structure of the mathematical model to correspond to the research question, the model’s scope, and the modeling perspective. Provide the rationale for the chosen mathematical structure; explain and justify structural assumptions and computational approximations.	Guidance for the Conduct and Reporting of Modeling and Simulation Studies in the Context of Health Technology Assessment
2.4	Use a time horizon long enough to allow all relevant outcomes to be fully evaluated.	Guidance for the Conduct and Reporting of Modeling and Simulation Studies in the Context of Health Technology Assessment
2.4	Did the analytic horizon allow time for all relevant and important outcomes? Were benefits and costs that went beyond 1 year discounted (3%–5%) and justification given for the discount rate?	The Quality of Published Health Economic Analyses in Digestive Diseases: A Systematic Review and Quantitative Appraisal
2.4	Are results of the sensitivity analysis discussed?	Health Economic Evaluations Using Decision Analytic Modeling
2.4	Data uncertainty.	Belgian Methodological Guidelines for Pharmacoeconomic Evaluations: Toward Standardization of Drug Reimbursement Requests
2.4	A tornado diagram depicting the results of a comprehensive (on all variables) one-way sensitivity analysis.	The Academy of Managed Care Pharmacy Format for Formulary Submissions: An Evolving Standard—A Foundation for Managed Care Pharmacy Task Force Report
2.4	Has particular attention been paid to identifying data for the important parameters in the model?	Reporting guidelines for modelling studies
2.4	Have the four principal types of uncertainty been addressed?	Reporting guidelines for modelling studies
2.4	Favor continuous distributions that portray uncertainty realistically over the theoretical range of the parameter. Careful consideration should be given to whether convenient-to-fit but implausible distributions (such as the Triangular) should have a role in PSA.	Model Parameter Estimation and Uncertainty: A Report of the ISPOR-SMDM Modeling Good Research Practices Task Force-6
2.4	Was there an adequate assessment of the effects of uncertainty?	Questionnaire to Assess Relevance and Credibility of Modeling Studies for Informing Health Care Decision Making: An ISPOR-AMCP-NPC Good Practice Task Force Report
2.4	It should be clear whether data are incorporated as a point estimate or as a distribution.	Good Practice Guidelines for Decision-Analytic Modelling in Health Technology Assessment
2.4	Conduct sensitivity analysis on the time horizon and the discount rate.	Dynamic Transmission Modeling: A Report of the ISPOR-SMDM Modeling Good Research Practices Task Force-5
2.4	When providing summaries of posterior distributions, clearly report the nature of the summaries. That is, if point estimates are means, label them as such.	An introduction to using Bayesian linear regression with clinical data
2.4	Study limitations, including sources of potential bias, statistical uncertainty, and generalisability.	STARD-BLCM: Standards for the Reporting of Diagnostic accuracystudies that use Bayesian Latent Class Models
2.4	Describe methods of calculating uncertainty of the estimates. State which sources of uncertainty were, and were not, accounted for in the uncertainty analysis.	Guidelines for Accurate and Transparent Health Estimates Reporting: the GATHER statement
2.4	Report a quantitative measure of the uncertainty of the estimates (eg, uncertainty intervals).	Guidelines for Accurate and Transparent Health Estimates Reporting: the GATHER statement
2.4	Identify independent variables that predominantly take a single value (eg, being zero 99% of the time).	Guidelines for Developing and Reporting Machine Learning Predictive Models in Biomedical Research:A Multidisciplinary View
2.4	If cohort simulation is used, sensitivity analysis may be done using probabilistic (Monte Carlo, second-order) simulation, using the specified probability distributions of parameter inputs. In specifying those parameter distributions, care should be taken to ensure that interdependence among parameters is reflected properly in the joint distribution of parameters.	Principles of Good Practice for Decision Analytic Modeling in Health-Care Evaluation: Report of the ISPOR Task Force on Good Research Practices—Modeling Studies
2.4	What are the geographical and temporal scales of the model? What are the state and control variables and the parameters? Is the model solved analytically through mathematical methods or simulated? What type of model is it?	Trends in parameterization, economics and host behaviour in influenza pandemic modelling: a review and reporting protocol
2.4	How model uncertainty was generated (e.g., probabilistic sensitivity analysis, empirical calibration).	Empirically Evaluating Decision-Analytic Models
2.4	Is uncertainty (i.e. parameter uncertainty and heterogeneity) adequately reflected in the model?	Generalisability in economic evaluation studies in healthcare: a review and case studies
2.25	Where data have been incorporated into the model as point estimates, the ranges used for sensitivity analysis should be stated and justified.	Good Practice Guidelines for Decision-Analytic Modelling in Health Technology Assessment
2.25	the choice of the variables on which a sensitivity analysis is performed is justified and the rationale for the interpretation of the results of such an analysis defined.	Reporting Format for Economic Evaluation Part II: Focus on Modelling Studies
2.25	Present and discuss the wider implications of the assessment.	EUR-ASSESS Project Subgroup Report on Methodology
2.2	If an expert panel is used, is enough information about the members of the panel and the methodology employed to gather the information given?	Health Economic Evaluations Using Decision Analytic Modeling
2.2	Were variable estimates used in the analysis from the best available source (i.e. Randomized Control Trial—Best, Expert Opinion—Worst)?	Development and Validation of a Grading System for the Quality of Cost-Effectiveness Studies
2.2	Are preclinical disease incidence and progression rates appropriately estimated, either using longitudinal observational studies or calibrated to age-specific prevalence rates, and not estimated by experts or based on the assumption of linear progression between prevalence rates at different ages?	A review and critique of modelling in prioritising and designing screening programmes
2.2	Is the structure of the model consistent with a coherent theory of the health condition under evaluation?	Reporting guidelines for modelling studies
2.2	Are the structural assumptions reasonable given the overall objective, perspective and scope of the model?	Reporting guidelines for modelling studies
2.2	Is the cycle length justified?	Reporting guidelines for modelling studies
2.2	Where choices have been made between data sources, are these justified appropriately?	Reporting guidelines for modelling studies
2.2	Is the software used in the study listed and its choice justified?	Reporting guidelines for modelling studies
2.2	If the system to be modeled is not empty at the start of the time horizon to be evaluated, a warm-up period should be used to build the system up to the starting point provided: X it can be reasonably assumed that the key parameters have remained constant over time or X the history of the key parameters can be incorporated into the warm-up period.	Modeling using Discrete Event Simulation: A Report of the ISPOR-SMDM Modeling Good Research Practices Task Force-4
2.2	Where expert opinion has been used to estimate particular parameters, sources and methods of elicitation should be described.	Good Practice Guidelines for Decision-Analytic Modelling in Health Technology Assessment
2.2	Alternative assumptions regarding extrapolation should be explored through sensitivity analysis.	Good Practice Guidelines for Decision-Analytic Modelling in Health Technology Assessment
2.2	The choice for the study period is justified.	Reporting Format for Economic Evaluation Part II: Focus on Modelling Studies
2.2	Discuss limitations and assumptions of the study, particularly those concerning study design, selection of participants, and measurements and analyses, and discuss their impact on the results of the study.	Strengthening the Reporting of Genetic Risk Prediction Studies: The GRIPS Statement
2.2	Explicitly state if inferences are corrected for multiple comparisons, and if so, what method and over what region.	Guidelines for reporting an fMRI study
2.2	Are the model comparison (and selection) tools described from a statistical perspective?	The GRoLTS-Checklist: Guidelines for Reporting on Latent Trajectory Studies
2.2	The structure of the model should be consistent both with a coherent theory of the health condition being modeled and with available evidence regarding causal linkages between variables.	Principles of Good Practice for Decision Analytic Modeling in Health-Care Evaluation: Report of the ISPOR Task Force on Good Research Practices—Modeling Studies
2.2	Were variable estimates used in the analysis from the best available source (i.e., Randomized Control Trial — Best, Expert Opinion — Worst)?	The Quality of Published Health Economic Analyses in Digestive Diseases: A Systematic Review and Quantitative Appraisal
2.2	If uncertainty exists, structural uncertainty analysis should be performed.	Methods for Health Economic Evaluation of Vaccines and Immunization Decision Frameworks: A Consensus Framework from a European Vaccine Economics Community
2.2	The purpose of a model must be clearly specified, as this will have a fundamental impact on several aspects of the model, such as its perspective, the comparators, its complexity, data sources and outputs.	Testing the Validity of Cost-Effectiveness Models
2.2	Is the time horizon selected appropriate in accordance with the hypothesis and objective of the study?	Health Economic Evaluations Using Decision Analytic Modeling
2.2	If estimates came from a subgroup analysis, were the groups prespecified at the beginning of the study?	Development and Validation of a Grading System for the Quality of Cost-Effectiveness Studies
2.2	The source(s) of effectiveness estimates used are stated.	Guidelines for authors and peer reviewers of economic submissions to the BMJ
2.2	Details of the method of synthesis or meta-analysis of estimates are given.	Guidelines for authors and peer reviewers of economic submissions to the BMJ
2.2	Describe approaches and data sources used to estimate resource use associated with model health states. Describe primary or secondary research methods for valuing each resource item in terms of its unit cost. Describe any adjustments made to approximate to opportunity costs.	Consolidated Health Economic Evaluation Reporting Standards (CHEERS) statement
2.2	Data should not be withheld for purposes of assessing external consistency.	Good Practice Guidelines for Decision-Analytic Modelling in Health Technology Assessment
2.2	The methods and processes for data collection (e.g. for a Delphi panel) and data abstraction (e.g. for a database) is described and explained.	Reporting Format for Economic Evaluation Part II: Focus on Modelling Studies
2.2	Describe the type of input matrix (for LGM) and any data considerations such as centering (for both LGM and MLM).	Reporting Results of Latent Growth Modeling and Multilevel Modeling Analyses: Some Recommendations for Rehabilitation Psychology
2.2	Describe how the data were identified and how the data were accessed.	Guidelines for Accurate and Transparent Health Estimates Reporting: the GATHER statement
2.2	Identify and describe any categories of input data that have potentially important biases.	Guidelines for Accurate and Transparent Health Estimates Reporting: the GATHER statement
2.2	Provide published estimates in a fi le format from which data can be effi ciently extracted.	Guidelines for Accurate and Transparent Health Estimates Reporting: the GATHER statement
2.2	Is a plot included with the estimated mean trajectories of the final solution?	The GRoLTS-Checklist: Guidelines for Reporting on Latent Trajectory Studies
2.2	Measurement units, time intervals, and population characteristics should be mutually consistent throughout the model.	Principles of Good Practice for Decision Analytic Modeling in Health-Care Evaluation: Report of the ISPOR Task Force on Good Research Practices—Modeling Studies
2.2	Reporting of sufficient individual and/or group data for future peer review and critical appraisal of published reports.	Prediction of radiation pneumonitis by dose–volume histogram parameters in lung cancer—a systematic review
2.2	Are the results of the efficacy/effectiveness of alternatives reported?	The Pediatric Quality Appraisal Questionnaire: An Instrument for Evaluation of the Pediatric Health Economics Literature
2.2	Was the viewpoint or perspective for the analysis stated clearly?	Guidelines for Economic Analysis of Pharmaceutical Products A Draft Document for Ontario and Canada
2.2	Were the methods and analysis displayed in a clear and transparent manner?	Guidelines for Economic Analysis of Pharmaceutical Products A Draft Document for Ontario and Canada
2.2	Was a comprehensive description of the competing alternatives given (i.e., can you tell who did what to whom, where, and how often)?	Standardizing Methodologies for Economic Evaluation in Health Care
2.2	Are competing alternatives clearly described?	Criteria list for assessment of methodological quality of economic evaluations: Consensus on Health Economic Criteria
2.2	Does the post-diagnosis section of the model describe disease progression to death using treatment models that are representative of current treatment patterns for different stages of the disease?	A review and critique of modelling in prioritising and designing screening programmes
2.2	The starting cohort should be defined by the demographic and clinical characteristics that affect the transition probabilities or state values (e.g., quality of life and cost).	State-Transition Modeling: A Report of the ISPOR-SMDM Modeling Good Research Practices Task Force-3
2.2	Discuss what is possible with clinicians.	Avoiding and identifying errors in health technology assessment models: qualitative study and methodological review
2.2	Use of variance reduction techniques is recommended. Balance should be sought between using simple techniques such as extending model runs or matching baseline characteristics, and more sophisticated methods available in dedicated DES software or requiring coding in more generic software. The balance trades-off coding time versus improvements in run times and results’ accuracy.	Modeling using Discrete Event Simulation: A Report of the ISPOR-SMDM Modeling Good Research Practices Task Force-4
2.2	describe the setting.	Reporting Format for Economic Evaluation Part II: Focus on Modelling Studies
2.2	model description and markov states.	Reporting Format for Economic Evaluation Part II: Focus on Modelling Studies
2.2	Report the software name and version.	Reporting Results of Latent Growth Modeling and Multilevel Modeling Analyses: Some Recommendations for Rehabilitation Psychology
2.2	Describe how candidate models were evaluated and how the fi nal model(s) were selected.	Guidelines for Accurate and Transparent Health Estimates Reporting: the GATHER statement
2.2	Is the type of model the most appropriate according to the objective sought and the hypothesis?	Health Economic Evaluations Using Decision Analytic Modeling
2.2	Transparent selection criteria and selection procedures.	Belgian Methodological Guidelines for Pharmacoeconomic Evaluations: Toward Standardization of Drug Reimbursement Requests
2.2	Build initial model before meeting clinicians.	Avoiding and identifying errors in health technology assessment models: qualitative study and methodological review
2.2	Handling model complexity.	Avoiding and identifying errors in health technology assessment models: qualitative study and methodological review
2.2	Use of a standard model layout.	Avoiding and identifying errors in health technology assessment models: qualitative study and methodological review
2.2	Development of guidelines.	Avoiding and identifying errors in health technology assessment models: qualitative study and methodological review
2.2	Develop skills in understanding.	Avoiding and identifying errors in health technology assessment models: qualitative study and methodological review
2.2	Note the software, including version number, used to run the analysis.	An introduction to using Bayesian linear regression with clinical data
2.2	Intended sample size and how it was determined.	STARD-BLCM: Standards for the Reporting of Diagnostic accuracystudies that use Bayesian Latent Class Models
2.2	Define the performance metrics to select the best model.	Guidelines for Developing and Reporting Machine Learning Predictive Models in Biomedical Research:A Multidisciplinary View
2.2	Provide software used and the version number. Software changes and you must let your reader know.	Latent Class Analysis: An example for reporting results
2.2	Many read the research from a theoretical point of view for their domain. Read the analysis literature with the same fervor.	Latent Class Analysis: An example for reporting results
2.2	Is the model stochastic or deterministic? How is stochasticity modelled?	Trends in parameterization, economics and host behaviour in influenza pandemic modelling: a review and reporting protocol
2.2	Are individuals modelled as discrete or continuous entities?	Trends in parameterization, economics and host behaviour in influenza pandemic modelling: a review and reporting protocol
2.2	Are individuals grouped by some characteristic? (e.g. age, risk of infection).	Trends in parameterization, economics and host behaviour in influenza pandemic modelling: a review and reporting protocol
2.2	Was this model developed in parallel with other independent research teams?	Trends in parameterization, economics and host behaviour in influenza pandemic modelling: a review and reporting protocol
2.2	Likely impact on policy conclusions.	Empirically Evaluating Decision-Analytic Models
2.2	Present the main outcomes (cost and health outcomes) both separately and together.	Spanish recommendations on economic evaluation of health technologies
2.2	Is a primary health outcome given?	The Pediatric Quality Appraisal Questionnaire: An Instrument for Evaluation of the Pediatric Health Economics Literature
2.2	Is there a description of how the validity of the model was checked?	Reporting guidelines for modelling studies
2.2	Analysts should test the stability of outputs generated by similarly specified model runs using alternative random number seeds to perform several independent runs and identify the number of entities, replication duration, or number of replications (using the same inputs) required to ensure that the distribution of outputs is stable (e.g. less than a 5% or 1% difference between output values acro…	Modeling using Discrete Event Simulation: A Report of the ISPOR-SMDM Modeling Good Research Practices Task Force-4
2.2	Provide a complete description of the likelihood and all priors used in the analysis. We recommend that a full probability model be reported. Including a full description of the likelihood and the prior allows others to better evaluate the model and even test alternatives to determine if the model is sensitive to specific aspects of the model.	An introduction to using Bayesian linear regression with clinical data
2.2	Description of the tests under evaluation, in sufficient detail to allow replication, and/or cite references.	STARD-BLCM: Standards for the Reporting of Diagnostic accuracystudies that use Bayesian Latent Class Models
2.2	Report distributions of predicted risks and/or risk scores.	Strengthening the Reporting of Genetic Risk Prediction Studies: The GRIPS Statement
2.2	Do not withhold data from model development for the sole purpose of assessing model validity.	Guidance for the Conduct and Reporting of Modeling and Simulation Studies in the Context of Health Technology Assessment
2.2	If requested, make a copy of the model available to decision makers for review.	A taxonomy of model structures for economic evaluation of health technologies
2.2	Is the primary decision-maker specified?	Reporting guidelines for modelling studies
2.2	2d Health outcomes modeled in the analysis, which may be measured as events, cases of disease, deaths, qualityadjusted life-years, disability-adjusted life-years, or other measures important to decision makers and stakeholders, should be directly relevant to the question being asked.	Conceptualizing a Model: A Report of the ISPOR-SMDM Modeling Good Research Practices Task Force-2
2.2	The primary decision maker should be stated clearly.	Good Practice Guidelines for Decision-Analytic Modelling in Health Technology Assessment
2.2	Have discount rates been reported and justiﬁed given the target decision maker?	A Systematic Review of Research Guidelines in Decision-Analytic Modeling
2.2	Use a model structure that is appropriate for addressing the study question. Build the model in such a way to permit updating of results as more data become available.	A taxonomy of model structures for economic evaluation of health technologies
2.2	Is the design of the model appropriate when considering the literature review, previous models performed, and research questions?	Health Economic Evaluations Using Decision Analytic Modeling
2.2	Is the outcome selected the most relevant for the study (clinical measures, health endpoints, life-years gained, QALYs, deaths avoided)?	Health Economic Evaluations Using Decision Analytic Modeling
2.2	Is the target population for the intervention identified?	The Pediatric Quality Appraisal Questionnaire: An Instrument for Evaluation of the Pediatric Health Economics Literature
2.2	Expert clinical opinion may be used for certain limited purposes when other data sources are not available (e.g. dealing with missing data, adjusting for protocol-driven resource usage, estimating probabilities in decision analysis, and when collection of primary data is unethical).	Methodological and Conduct Principles for Pharmacoeconomic Research
2.2	Describe what outcomes were used as the measure(s) of benefit in the evaluation and their relevance for the type of analysis performed.	Consolidated Health Economic Evaluation Reporting Standards (CHEERS) statement
2.2	Is the chosen model type appropriate given the decision problem and specified causal relationships within the model?	Reporting guidelines for modelling studies
2.2	All decision models have parameters that need to be estimated. Populating models with parameter estimates should conform to evidence- based medicine principles.	Model Parameter Estimation and Uncertainty: A Report of the ISPOR-SMDM Modeling Good Research Practices Task Force-6
2.2	Is internal veriﬁcation of the model sufﬁcient to make its results credible for your decision?	Questionnaire to Assess Relevance and Credibility of Modeling Studies for Informing Health Care Decision Making: An ISPOR-AMCP-NPC Good Practice Task Force Report
2.2	Discuss likely impact of intervention with clinicians.	Avoiding and identifying errors in health technology assessment models: qualitative study and methodological review
2.2	Modelers should search for modeling analyses of the same or similar problems and discuss insights gained from similarities and differences in results.	Model Transparency and Validation: A Report of the ISPOR-SMDM Modeling Good Research Practices Task Force-7
2.2	When modeling clinical practice, it should not be assumed that relevant guidelines are actually applied.	Modeling using Discrete Event Simulation: A Report of the ISPOR-SMDM Modeling Good Research Practices Task Force-4
2.2	Has any adverse effect of the intervention(s) been described/justified.	A Systematic Review of Research Guidelines in Decision-Analytic Modeling
2.2	The cycle length of the model should be short enough so that multiple changes in pathology, symptoms, treatment decisions, or costs within a single cycle are unlikely. The choice of cycle length should be justified.	Principles of Good Practice for Decision Analytic Modeling in Health-Care Evaluation: Report of the ISPOR Task Force on Good Research Practices—Modeling Studies
2.2	Explicitly state the research question and the modeling goals. Describe and justify the decision to use modeling to address the research question. Use a conceptual model to guide the development of the mathematical model.	Guidance for the Conduct and Reporting of Modeling and Simulation Studies in the Context of Health Technology Assessment
2.2	Allow for comparisons among all interventions that are relevant to the research question and the model’s scope.	Guidance for the Conduct and Reporting of Modeling and Simulation Studies in the Context of Health Technology Assessment
2.2	The ranges over which the variables are varied are stated.	Guidelines for authors and peer reviewers of economic submissions to the BMJ
2.2	Where data from different sources are pooled, is this done in a way that the uncertainty relating to their precision and possible heterogeneity is adequately reflected?	Reporting guidelines for modelling studies
2.2	When computing time precludes adequate representation of all potential strategies and parameter uncertainty, meta-modeling should be used.	Modeling using Discrete Event Simulation: A Report of the ISPOR-SMDM Modeling Good Research Practices Task Force-4
2.2	Describe methods for assessing model calibration.	RiGoR: reporting guidelines to address common sources of bias in risk model development
2.2	Indicate whether reported parameters are standardized or unstandardized, and if standardized, report necessary information for the reader to be clear of how they were standardized.	Reporting Results of Latent Growth Modeling and Multilevel Modeling Analyses: Some Recommendations for Rehabilitation Psychology
2.2	Identify and remove redundant independent variables.	Guidelines for Developing and Reporting Machine Learning Predictive Models in Biomedical Research:A Multidisciplinary View
2.2	Describe the quantity and quality of the data used to inform parameters for the population(s) of interest.	Individual-Based Simulation Models of HIV Transmission: Reporting Quality and Recommendations
2.2	All identifiable sources of uncertainty should be accounted for, if not by PSA then by other analyses.	Methods for Health Economic Evaluation of Vaccines and Immunization Decision Frameworks: A Consensus Framework from a European Vaccine Economics Community
2	Is the rationale for choosing the alternatives compared stated?	Health Economic Evaluations Using Decision Analytic Modeling
2	Are all important assumptions given?	The Pediatric Quality Appraisal Questionnaire: An Instrument for Evaluation of the Pediatric Health Economics Literature
2	Justification for modeling.	Belgian Methodological Guidelines for Pharmacoeconomic Evaluations: Toward Standardization of Drug Reimbursement Requests
2	Present the following information in tabular form: data and sources, assumptions, total resource utilization, total costs, total effectiveness, incremental costs, and incremental effectiveness. Measures of total and incremental effectiveness should incorporate natural units (e.g., clinically important events avoided) as well as quality-adjusted survival when possible.	The Academy of Managed Care Pharmacy Format for Formulary Submissions: An Evolving Standard—A Foundation for Managed Care Pharmacy Task Force Report
2	Is the process of defining the model structure explicitly described?	A review and critique of modelling in prioritising and designing screening programmes
2	All pre-model data analysis methodology should be described and based on justifiable statistical and epidemiological methods.	Good Practice Guidelines for Decision-Analytic Modelling in Health Technology Assessment
2	Has expert opinion been used, are the methods described and justiﬁed?	A Systematic Review of Research Guidelines in Decision-Analytic Modeling
2	Describe the type of analysis used to account for missing data (eg, multiple imputation), and the assumptions that were made (eg, missing at random).	Multiple imputation for missing data in epidemiological and clinical research: potential and pitfalls
2	The choice of a modelling study to prove the study hypothesis is justified versus a naturaliastic study.	Reporting Format for Economic Evaluation Part II: Focus on Modelling Studies
2	State the assumptions implicit in the model structure and justify with knowledge and data from the population of interest.	Individual-Based Simulation Models of HIV Transmission: Reporting Quality and Recommendations
2	What are the underlying assumptions that support the construction of the model or parts of the model? E.g. the law of mass action, rational choice theory.	Trends in parameterization, economics and host behaviour in influenza pandemic modelling: a review and reporting protocol
2	Was the measurement of costs appropriate and the methodology for the estimation of quantities and unit costs clearly described?	Development and Validation of a Grading System for the Quality of Cost-Effectiveness Studies
2	Sources of data are clearly defined and from the most recent studies.	The Academy of Managed Care Pharmacy Format for Formulary Submissions: An Evolving Standard—A Foundation for Managed Care Pharmacy Task Force Report
2	Present results of any subgroup, interaction, or exploratory analyses, whenever pertinent.	Strengthening the Reporting of Genetic Risk Prediction Studies: The GRIPS Statement
2	Speak to how consistent the ‘theory of change’ is with the number and spacing of repeated measures.	Reporting Results of Latent Growth Modeling and Multilevel Modeling Analyses: Some Recommendations for Rehabilitation Psychology
2	Report any data transformations or imputations of missing data.	Reporting Results of Latent Growth Modeling and Multilevel Modeling Analyses: Some Recommendations for Rehabilitation Psychology
2	Are plots included with the estimated mean trajectories for each model?	The GRoLTS-Checklist: Guidelines for Reporting on Latent Trajectory Studies
2	Specify key elements of the study setting (for example, primary care, secondary care, general population) including number and location of centres.	Transparent reporting of a multivariable prediction model for individual prognosis or diagnosis (TRIPOD): the TRIPOD statement
2	Who performed the analysis? Did the authors of the report sign a letter indicating their agreement with the entire document presented? Does the report indicate that the authors had independent control over the methods and right to publish the analysis regardless of its results?	Guidelines for Economic Analysis of Pharmaceutical Products A Draft Document for Ontario and Canada
2	Did the author(s) explicitly discuss direction and magnitude of potential biases?	Development and Validation of a Grading System for the Quality of Cost-Effectiveness Studies
2	State the time horizon(s) over which costs and consequences are being evaluated and say why appropriate.	Consolidated Health Economic Evaluation Reporting Standards (CHEERS) statement
2	Does the model facilitate the alternative representation of disease incidence and progression for screening attenders and non-attenders?	A review and critique of modelling in prioritising and designing screening programmes
2	Is there a need to model the interaction between individuals in this model? Has this been discussed?	A Systematic Review of Research Guidelines in Decision-Analytic Modeling
2	Have limitations and strengths been acknowledged/ discussed?	A Systematic Review of Research Guidelines in Decision-Analytic Modeling
2	Report details of the software used and of key settings for the imputation modelling.	Multiple imputation for missing data in epidemiological and clinical research: potential and pitfalls
2	description of the healthcare system.	Reporting Format for Economic Evaluation Part II: Focus on Modelling Studies
2	Discuss known and possible limitations to generalizability or applicability of risk model.	RiGoR: reporting guidelines to address common sources of bias in risk model development
2	Flow of participants, using a diagram.	STARD-BLCM: Standards for the Reporting of Diagnostic accuracystudies that use Bayesian Latent Class Models
2	State how missing values were handled.	Guidelines for Developing and Reporting Machine Learning Predictive Models in Biomedical Research:A Multidisciplinary View
2	Is information reported about the number of random start values and final iterations included?	The GRoLTS-Checklist: Guidelines for Reporting on Latent Trajectory Studies
2	State a priori that a random-effects model will be used to account for heterogeneity in treatment effects.	Meta-analysis of randomized phase II trials to inform subsequent phase III decisions
2	Is effectiveness, rather than efficacy, assessed?	The Pediatric Quality Appraisal Questionnaire: An Instrument for Evaluation of the Pediatric Health Economics Literature
2	Was incremental analysis performed between alternatives for resources and costs?	Development and Validation of a Grading System for the Quality of Cost-Effectiveness Studies
2	Written interpretations of evidence.	Avoiding and identifying errors in health technology assessment models: qualitative study and methodological review
2	Develop skills in developing programs.	Avoiding and identifying errors in health technology assessment models: qualitative study and methodological review
2	Develop skills in scrutinising models.	Avoiding and identifying errors in health technology assessment models: qualitative study and methodological review
2	A model’s time horizon should extend far enough into the future in order that it can reflect important differences between options.	Good Practice Guidelines for Decision-Analytic Modelling in Health Technology Assessment
2	For each piece of software used, give the version number (or, if no version number is available, date of last application of updates).	Guidelines for reporting an fMRI study
2	Any statistical tests performed should be presented and the confidence intervals analyzed for the main variables.	Spanish recommendations on economic evaluation of health technologies
2	Were the primary outcome measure(s) for the economic evaluation clearly stated and were the major short term, long term and negative outcomes included?	Development and Validation of a Grading System for the Quality of Cost-Effectiveness Studies
2	If parameter values are elicited from experts, uncertainty around the elicited values should be represented, and the elicited values should be validated.	Modeling using Discrete Event Simulation: A Report of the ISPOR-SMDM Modeling Good Research Practices Task Force-4
2	If the number of strategies to compare is large or there are many structural assumptions to test, then factorial design and optimum seeking approaches should be used.	Modeling using Discrete Event Simulation: A Report of the ISPOR-SMDM Modeling Good Research Practices Task Force-4
2	Clarify whether there are important differences between individuals with complete and incomplete data, for example, by providing a table comparing the distributions of key exposure and outcome variables in these different groups.	Multiple imputation for missing data in epidemiological and clinical research: potential and pitfalls
2	Report of multicolinearity tests.	Recommendations for the Assessment and Reporting of Multivariable Logistic Regression in Transplantation Literature
2	Report of interaction tests.	Recommendations for the Assessment and Reporting of Multivariable Logistic Regression in Transplantation Literature
2	Rationale for choosing the tests under evaluation in relation to their purpose.	STARD-BLCM: Standards for the Reporting of Diagnostic accuracystudies that use Bayesian Latent Class Models
2	State the nature of study being predictive modeling, defining the target of prediction.	Guidelines for Developing and Reporting Machine Learning Predictive Models in Biomedical Research:A Multidisciplinary View
2	Identify the clinical setting for the target predictive model.	Guidelines for Developing and Reporting Machine Learning Predictive Models in Biomedical Research:A Multidisciplinary View
2	Describe the flow of participants through the study, including the number of participants with and without the outcome and, if applicable, a summary of the follow-up time. A diagram may be helpful.	Transparent reporting of a multivariable prediction model for individual prognosis or diagnosis (TRIPOD): the TRIPOD statement
2	For validation, show a comparison with the development data of the distribution of important variables (demographics, predictors and outcome).	Transparent reporting of a multivariable prediction model for individual prognosis or diagnosis (TRIPOD): the TRIPOD statement
2	Show Evaluative Information for all models tested, all of it. Covariance Matrix, Profiles. Percentages in Each Class. Evaluative criteria used for choosing a specific model. Residual analysis.	Latent Class Analysis: An example for reporting results
2	States need to be homogeneous with respect to both observed and unobserved (i.e., not known by the decision maker) characteristics that affect transition probabilities.	State-Transition Modeling: A Report of the ISPOR-SMDM Modeling Good Research Practices Task Force-3
2	Are all relevant treatment alternatives considered and described in sufficient detail?	Health Economic Evaluations Using Decision Analytic Modeling
2	Were all important and relevant costs and consequences for each alternative identified?	Standardizing Methodologies for Economic Evaluation in Health Care
2	Are the output parameters used to calibrate or validate the model relevant to the perspective of the evaluation?	A review and critique of modelling in prioritising and designing screening programmes
2	Formulate the assessment question or questions. The questions asked and the measures used must address the concerns of each of the interested parties.	EUR-ASSESS Project Subgroup Report on Methodology
2	Do the authors provide relevant appendices?	Reporting guidelines for modelling studies
2	The time horizon of the model should be long enough to capture relevant differences in outcomes across strategies. A lifetime horizon may be required.	Conceptualizing a Model: A Report of the ISPOR-SMDM Modeling Good Research Practices Task Force-2
2	Is external validation of the model sufﬁcient to make its results credible for your decision?	Questionnaire to Assess Relevance and Credibility of Modeling Studies for Informing Health Care Decision Making: An ISPOR-AMCP-NPC Good Practice Task Force Report
2	The appropriate model type will be dictated by the stated decision problem and the choices made regarding the causal relationships within the model.	Good Practice Guidelines for Decision-Analytic Modelling in Health Technology Assessment
2	Report 95% prediction intervals as they reveal the potential treatment effect in a new population, and inform subsequent Phase III decisions.	Meta-analysis of randomized phase II trials to inform subsequent phase III decisions
2	What questions is the model trying to address? Is the model based on past influenza pandemics?	Trends in parameterization, economics and host behaviour in influenza pandemic modelling: a review and reporting protocol
2	Does the model consider the cost of the intervention and/or the economic impact of the disease?	Trends in parameterization, economics and host behaviour in influenza pandemic modelling: a review and reporting protocol
2	If data from other settings are used, have these been assessed for relevance in the settings of interest?	Generalisability in economic evaluation studies in healthcare: a review and case studies
2	Methodological uncertainty.	Belgian Methodological Guidelines for Pharmacoeconomic Evaluations: Toward Standardization of Drug Reimbursement Requests
2	Do input parameters for post-diagnosis disease progression, costs and utility values reflect current treatment options?	A review and critique of modelling in prioritising and designing screening programmes
2	If data have been incorporated as distributions, is it clear that second order uncertainty is reflected?	Reporting guidelines for modelling studies
2	Where possible, progression of continuous disease parameters and the likelihood of related events should be defined jointly to maintain the discrete event nature of DES (e.g., sample the continuous measure at which an event occurs, and then sample the time at which that level is reached).	Modeling using Discrete Event Simulation: A Report of the ISPOR-SMDM Modeling Good Research Practices Task Force-4
2	Describe variable selection: how were variables selected to include in the risk model or classifier? Pre-specified prior to any analysis of the data? Selected based on univariate analysis? An exhaustive search over a set of models? Stepwise procedure?	RiGoR: reporting guidelines to address common sources of bias in risk model development
2	Indicate for the reader what confidence can be placed in the measures, namely whether their meaning could change and whether the measures are sensitive to the phenomena being monitored.	Reporting Results of Latent Growth Modeling and Multilevel Modeling Analyses: Some Recommendations for Rehabilitation Psychology
2	Is a description provided of what variables are related to attrition/missing data?	The GRoLTS-Checklist: Guidelines for Reporting on Latent Trajectory Studies
2	Is information about the distribution of the observed variables included?	The GRoLTS-Checklist: Guidelines for Reporting on Latent Trajectory Studies
2	When possible, sensitivity analyses within models that use Monte Carlo simulations should use fixed random number “seeds” within each sensitivity analysis, to minimize random simulation error.	Principles of Good Practice for Decision Analytic Modeling in Health-Care Evaluation: Report of the ISPOR Task Force on Good Research Practices—Modeling Studies
2	Use skeptical prior distributions for the treatment effect if there is evidence to suggest the Phase II trials may be biased in favor of the treatment.	Meta-analysis of randomized phase II trials to inform subsequent phase III decisions
1.8	What was the evidence that the product's efficiency and effectiveness compared with the stated alternatives had been established?	Guidelines for Economic Analysis of Pharmaceutical Products A Draft Document for Ontario and Canada
1.8	Was an incremental analysis of the costs and consequences of alternatives performed? Were the additional (incremental) costs generated by the use of one alternative over another compared with the additional effects, benefits, or utilities generated?	Standardizing Methodologies for Economic Evaluation in Health Care
1.8	Were the economic model (including structure), study methods and analysis, and the components of the numerator and denominator displayed in a clear transparent manner?	Development and Validation of a Grading System for the Quality of Cost-Effectiveness Studies
1.8	Post hoc subgroup analyses only if costs between the subgroups are proven to be different based on appropriate statistical analyses. (relative effectiveness must be assumed equal across subgroups in this case);.	Belgian Methodological Guidelines for Pharmacoeconomic Evaluations: Toward Standardization of Drug Reimbursement Requests
1.8	Are the prognostic indicators by which disease states are defined justified in terms of their impact on treatment choices and treatment effectiveness?	A review and critique of modelling in prioritising and designing screening programmes
1.8	Is the categorisation of the prognostic indicators by which disease states are defined justified?	A review and critique of modelling in prioritising and designing screening programmes
1.8	Have assumptions regarding the continuing effect of treatment once treatment is complete been documented and justified? Have alternative assumptions been explored through sensitivity analysis?	Reporting guidelines for modelling studies
1.8	For structural sensitivity analyses, alternative structures should be implemented within a single DES.	Modeling using Discrete Event Simulation: A Report of the ISPOR-SMDM Modeling Good Research Practices Task Force-4
1.8	Assumptions regarding the continuing effect of treatment once treatment is complete should be documented and justified.	Good Practice Guidelines for Decision-Analytic Modelling in Health Technology Assessment
1.8	Where data are not mutually consistent in the model, the choices and assumptions that have been made should be explicit and justified.	Good Practice Guidelines for Decision-Analytic Modelling in Health Technology Assessment
1.8	Has the choice of cycle length been justiﬁed?	A Systematic Review of Research Guidelines in Decision-Analytic Modeling
1.8	the method used for determination of the range for each probability is described and justified.	Reporting Format for Economic Evaluation Part II: Focus on Modelling Studies
1.8	If the type of model utilized (LGM versus MLM) was chosen because it offered a particular analytic advantage, this should be clearly articulated. The choice of a multilevel method should in general be supported as well.	Reporting Results of Latent Growth Modeling and Multilevel Modeling Analyses: Some Recommendations for Rehabilitation Psychology
1.8	Are alternative specifications of the between-class differences in variance–covariance matrix structure considered and clearly documented? If not, was sufficient justification provided as to eliminate certain specifications from consideration?	The GRoLTS-Checklist: Guidelines for Reporting on Latent Trajectory Studies
1.8	Constant discount rates over time should not be applied in models with a long time horizon (e.g. [20 years) according to a majority of experts.	Methods for Health Economic Evaluation of Vaccines and Immunization Decision Frameworks: A Consensus Framework from a European Vaccine Economics Community
1.8	An interactive model that allows the health system to incorporate its own data (membership size, prevalence rates, cost estimates, etc.) or, if requested, use default data, such as national norms.	The Academy of Managed Care Pharmacy Format for Formulary Submissions: An Evolving Standard—A Foundation for Managed Care Pharmacy Task Force Report
1.8	the approach used for handling of outliers andmissing data should be included in this section.	Reporting Guidelines for Population Pharmacokinetic Analyses
1.8	It is critical that data sets and model files submitted for the base, final, and key intermediate models are the same as those used for generating the model outputs in the appendices of the report.	Reporting Guidelines for Population Pharmacokinetic Analyses
1.8	Where the full study protocol can be accessed.	STARD-BLCM: Standards for the Reporting of Diagnostic accuracystudies that use Bayesian Latent Class Models
1.8	Is a plot included of the combination of estimated means of the final model and the observed individual trajectories split out for each latent class?	The GRoLTS-Checklist: Guidelines for Reporting on Latent Trajectory Studies
1.8	Explain how the study size was arrived at.	Transparent reporting of a multivariable prediction model for individual prognosis or diagnosis (TRIPOD): the TRIPOD statement
1.8	Was the methodology for data abstraction (including the value of health states and other benefits) stated?	The Quality of Published Health Economic Analyses in Digestive Diseases: A Systematic Review and Quantitative Appraisal
1.8	Is a description of the event pathway provided?	The Pediatric Quality Appraisal Questionnaire: An Instrument for Evaluation of the Pediatric Health Economics Literature
1.8	When there is more than one perspective, are the results of each perspective presented separately?	The Pediatric Quality Appraisal Questionnaire: An Instrument for Evaluation of the Pediatric Health Economics Literature
1.8	Were the perspective of the analysis (societal, third-party payer, etc.) and reasons for its selection stated?	Development and Validation of a Grading System for the Quality of Cost-Effectiveness Studies
1.8	Describe the technology, including its state of development and diffusion. Identify alternative technologies.	EUR-ASSESS Project Subgroup Report on Methodology
1.8	Report of odds ratio and 95%CI.	Recommendations for the Assessment and Reporting of Multivariable Logistic Regression in Transplantation Literature
1.8	A run record detailing the steps undertaken for the analysis should be presented.	Reporting Guidelines for Population Pharmacokinetic Analyses
1.8	Eligibility criteria and description of the source population.	STARD-BLCM: Standards for the Reporting of Diagnostic accuracystudies that use Bayesian Latent Class Models
1.8	If any subjects required different processing operations or settings in the analysis, those differences should be specified explicitly.	Guidelines for reporting an fMRI study
1.8	Are the number of cases per class reported for each model (absolute sample size, or proportion)?	The GRoLTS-Checklist: Guidelines for Reporting on Latent Trajectory Studies
1.8	Are characteristics of the final class solution numerically described (i.e., means, SD/SE, n, CI, etc.)?	The GRoLTS-Checklist: Guidelines for Reporting on Latent Trajectory Studies
1.8	List sources of funding and describe each author’s contribution to the modeling framework and conceptualization.	Individual-Based Simulation Models of HIV Transmission: Reporting Quality and Recommendations
1.8	Include overall health care costs when developing PE models.	Industry’s Perception of Presenting Pharmacoeconomic Models to Managed Care Organizations
1.8	What is the unit of analysis used for expressing the final results?	The Pediatric Quality Appraisal Questionnaire: An Instrument for Evaluation of the Pediatric Health Economics Literature
1.8	Societal perspectives are preferred.	Pharmacoeconomic Evaluations of Pharmacogenetic and Genomic Screening Programmes A Systematic Review on Content and Adherence to Guidelines
1.8	What is the 'bottom line' result of the analysis in quantitative terms?	Guidelines for Economic Analysis of Pharmaceutical Products A Draft Document for Ontario and Canada
1.8	Were costs and consequences adjusted for differential timing?	Standardizing Methodologies for Economic Evaluation in Health Care
1.8	Have all feasible and practical options been evaluated?	Reporting guidelines for modelling studies
1.8	Summary of model settings visible on screen.	Avoiding and identifying errors in health technology assessment models: qualitative study and methodological review
1.8	Simulation of each source.	Model Transparency and Validation: A Report of the ISPOR-SMDM Modeling Good Research Practices Task Force-7
1.8	Is it necessary to model time in discrete cycles?	A Systematic Review of Research Guidelines in Decision-Analytic Modeling
1.8	Is there a need to model competition for resources or the development of waiting lists or queues?	A Systematic Review of Research Guidelines in Decision-Analytic Modeling
1.8	Has a PSA been included?	A Systematic Review of Research Guidelines in Decision-Analytic Modeling
1.8	Baseline demographic and clinical characteristics of participants.	STARD-BLCM: Standards for the Reporting of Diagnostic accuracystudies that use Bayesian Latent Class Models
1.8	If covariates have been used, can analyses still be replicated?	The GRoLTS-Checklist: Guidelines for Reporting on Latent Trajectory Studies
1.8	Either probabilistic (Monte Carlo, first-order) simulation or deterministic (cohort) simulation is acceptable.	Principles of Good Practice for Decision Analytic Modeling in Health-Care Evaluation: Report of the ISPOR Task Force on Good Research Practices—Modeling Studies
1.8	Implementation should account only for the outputs required for validation and final analyses. If individual-level data are required, outputs should be stored as attributes; otherwise, aggregated values should be collected.	Modeling using Discrete Event Simulation: A Report of the ISPOR-SMDM Modeling Good Research Practices Task Force-4
1.8	When run times for probabilistic sensitivity analysis are constrained, the optimal combination of run size (per input parameter set) and numbers of alternative inputs tested should be estimated empirically to optimize the precision of the outputs of interest.	Modeling using Discrete Event Simulation: A Report of the ISPOR-SMDM Modeling Good Research Practices Task Force-4
1.8	If a half cycle correction has not been used on all transitions in a state transition model (costs and outcomes), this should be justified.	Good Practice Guidelines for Decision-Analytic Modelling in Health Technology Assessment
1.8	If model calibration was used to derive parameters, has the uncertainty around calibrated values been tested using DSA or PSA?	A Systematic Review of Research Guidelines in Decision-Analytic Modeling
1.8	characteristics of the study drugs: indication, onset of action, efficacy, adverse effects, serious adverse events, intermediate outcomes and compliance.	Reporting Format for Economic Evaluation Part II: Focus on Modelling Studies
1.8	Whether data collection was planned before the tests were performed (prospective study) or after (retrospective study).	STARD-BLCM: Standards for the Reporting of Diagnostic accuracystudies that use Bayesian Latent Class Models
1.8	When discussing results of tests of trends, the model-implied trend should be compared to the actual (mean) trend for subjects.	Reporting Results of Latent Growth Modeling and Multilevel Modeling Analyses: Some Recommendations for Rehabilitation Psychology
1.8	Any models that were tested, but not developed a priori, should be clearly labeled as such.	Reporting Results of Latent Growth Modeling and Multilevel Modeling Analyses: Some Recommendations for Rehabilitation Psychology
1.8	If done, report the unadjusted association between each candidate predictor and outcome.	Transparent reporting of a multivariable prediction model for individual prognosis or diagnosis (TRIPOD): the TRIPOD statement
1.8	Data modeling assumptions should be disclosed and supported by evidence of their general acceptance and, preferably, of their empirical validity.	Principles of Good Practice for Decision Analytic Modeling in Health-Care Evaluation: Report of the ISPOR Task Force on Good Research Practices—Modeling Studies
1.8	Were the primary outcome measure(s) for the economic evaluation clearly stated and were the major short-term, long-term, and negative outcomes included?	The Quality of Published Health Economic Analyses in Digestive Diseases: A Systematic Review and Quantitative Appraisal
1.8	Is there a rationale for choosing the intervention(s) being investigated?	The Pediatric Quality Appraisal Questionnaire: An Instrument for Evaluation of the Pediatric Health Economics Literature
1.8	Is there a rationale for choosing the alternative program(s) or intervention(s) used for comparison?	The Pediatric Quality Appraisal Questionnaire: An Instrument for Evaluation of the Pediatric Health Economics Literature
1.8	Validation should include an evaluation of face validity of a model’s structure, evidence, problem formulation, and results. A description of the process used to evaluate face validity should be made available on request. To the greatest extent possible, evaluation of face validity should be made by people who have expertise in the problem area, but are impartial, and preferably blinded to the re…	Model Transparency and Validation: A Report of the ISPOR-SMDM Modeling Good Research Practices Task Force-7
1.8	The perspective of the model (relevant costs and consequences) should be stated clearly, and the model inputs should be consistent with the stated perspective and overall objective of the model.	Good Practice Guidelines for Decision-Analytic Modelling in Health Technology Assessment
1.8	The scope of the decision model should be specified and justified.	Good Practice Guidelines for Decision-Analytic Modelling in Health Technology Assessment
1.8	Discuss the generalizability and, if pertinent, the health care relevance of the study results.	Strengthening the Reporting of Genetic Risk Prediction Studies: The GRIPS Statement
1.8	Identify relevant data sources and quote the ethics approval number for data access.	Guidelines for Developing and Reporting Machine Learning Predictive Models in Biomedical Research:A Multidisciplinary View
1.8	The model should be structured so that its inputs and outputs are relevant to the decision-making perspective of the economic evaluation. Both costs and health consequences should reflect the chosen decisionmaking perspective.	Principles of Good Practice for Decision Analytic Modeling in Health-Care Evaluation: Report of the ISPOR Task Force on Good Research Practices—Modeling Studies
1.8	Does the model seek to guide decision making that will optimise net benefit? Are there groups whose infection would lead to higher economic impacts? Was this distinction considered? Are costs per reduction of disease burden provided?	Trends in parameterization, economics and host behaviour in influenza pandemic modelling: a review and reporting protocol
1.8	Knowledge is still lacking about how well contact patterns represent occasions for transmission for specific infections. It is therefore important to assess which subset of mixing data (e.g. contacts involving touching) provides the best fit to relevant observational data for the disease in question (e.g. seroprevalence data).	Methods for Health Economic Evaluation of Vaccines and Immunization Decision Frameworks: A Consensus Framework from a European Vaccine Economics Community
1.8	Cumulative results should be reported at various time points over a model’s construed decision horizon, including a longitudinal view up to the end of the defined time horizon of the model.	Methods for Health Economic Evaluation of Vaccines and Immunization Decision Frameworks: A Consensus Framework from a European Vaccine Economics Community
1.8	For economic studies, when a probabilistic SA is performed without an accompanying expected value of information analysis, options for presenting results include cost-effectiveness acceptability curves and distributions of net monetary benefit or net health benefit. When more than two comparators are involved, curves for each comparator should be plotted on the same graph.	Model Parameter Estimation and Uncertainty: A Report of the ISPOR-SMDM Modeling Good Research Practices Task Force-6
1.8	Methodological uncertainty relates to whether particular analytic steps taken in the analysis are the most appropriate (for example, discount rate used).	Good Practice Guidelines for Decision-Analytic Modelling in Health Technology Assessment
1.8	Describe the study subjects: The inclusion and exclusion criteria (and resulting sample sizes), setting and locations where the data were collected. Descriptive statistics should include variable ranges.	RiGoR: reporting guidelines to address common sources of bias in risk model development
1.8	Document measures of model performance, e.g. AUC for risk models; sensitivity and specificity for a pre-selected risk threshold; report methods to quantify uncertainty (e.g., 95% confidence intervals via bootstrapping).	RiGoR: reporting guidelines to address common sources of bias in risk model development
1.8	Measures of uncertainty.	Empirically Evaluating Decision-Analytic Models
1.8	Reporting of operating characteristics (specificity, sensitivity, accuracy, odds ratio with 95% CI) of DVH metrics based on a priori hypotheses.	Prediction of radiation pneumonitis by dose–volume histogram parameters in lung cancer—a systematic review
1.75	Is there a discussion around feasible options or justiﬁcation for the exclusion of feasible options.	A Systematic Review of Research Guidelines in Decision-Analytic Modeling
1.75	The valuation of intermediate outcomes/states should be justified.	State-Transition Modeling: A Report of the ISPOR-SMDM Modeling Good Research Practices Task Force-3
1.6	Incorporate head-to-head comparisons wherever possible.	Industry’s Perception of Presenting Pharmacoeconomic Models to Managed Care Organizations
1.6	Individual researchers should be free to choose from multiple research design and data source options that have been described in the literature.	Methodological and Conduct Principles for Pharmacoeconomic Research
1.6	Subgroup analyses if appropriate (statistical) justification for subgroup analysis is provided.	Belgian Methodological Guidelines for Pharmacoeconomic Evaluations: Toward Standardization of Drug Reimbursement Requests
1.6	The viewpoint(s) of the analysis are clearly stated and justified.	Guidelines for authors and peer reviewers of economic submissions to the BMJ
1.6	Assumptions that drive the model are clearly identified.	The Academy of Managed Care Pharmacy Format for Formulary Submissions: An Evolving Standard—A Foundation for Managed Care Pharmacy Task Force Report
1.6	Is the data modelling methodology based on justifiable statistical and epidemiological techniques?	Reporting guidelines for modelling studies
1.6	If a large fraction of the data is imputed, compare observed and imputed values.	Multiple imputation for missing data in epidemiological and clinical research: potential and pitfalls
1.6	The choice of the perspective is justified, and the rationale is explained.	Reporting Format for Economic Evaluation Part II: Focus on Modelling Studies
1.6	The sources of model variables (probabilities, healthcare utilisation, therapeutic choices, costs/tariffs) are mentioned; clinical trials, literature (e.g. meta-analysis), databases, medical records, Delphi panels and/or official tariff lists.	Reporting Format for Economic Evaluation Part II: Focus on Modelling Studies
1.6	The utility of the new signature as compared with standard risk factors must be clearly addressed including the limitations of the study.	Gene Expression–Based Prognostic Signatures in Lung Cancer: Ready for Clinical Use?
1.6	Discuss limitations of the estimates. Include a discussion of any modelling assumptions or data limitations that aff ect interpretation of the estimates.	Guidelines for Accurate and Transparent Health Estimates Reporting: the GATHER statement
1.6	In general, structural bias is avoided by modeling underlying disease states and then by calibrating outputs to data on observed clinical status.	Principles of Good Practice for Decision Analytic Modeling in Health-Care Evaluation: Report of the ISPOR Task Force on Good Research Practices—Modeling Studies
1.6	Were the choice of economic model, main assumptions and limitations of the study stated and justified?	The Quality of Published Health Economic Analyses in Digestive Diseases: A Systematic Review and Quantitative Appraisal
1.6	The model’s structure should represent the state of knowledge on the specific disease.	Methods for Health Economic Evaluation of Vaccines and Immunization Decision Frameworks: A Consensus Framework from a European Vaccine Economics Community
1.6	Are the most important limitations of the study discussed?	The Pediatric Quality Appraisal Questionnaire: An Instrument for Evaluation of the Pediatric Health Economics Literature
1.6	Time horizons for the analysis should be stated and should be based on the likely use and effect of the drug, together with the weight and strength ol data availability.	Methodological and Conduct Principles for Pharmacoeconomic Research
1.6	Were costs and consequences measured accurately in appropriate physical units (e.g., hours of nursing time, number of physicians visits, days lost from work, or years-oflife gained) prior to valuation?	Standardizing Methodologies for Economic Evaluation in Health Care
1.6	Was the study objective presented in a clear, specific, and measurable manner?	Development and Validation of a Grading System for the Quality of Cost-Effectiveness Studies
1.6	Is the study population clearly described?	Criteria list for assessment of methodological quality of economic evaluations: Consensus on Health Economic Criteria
1.6	Has the quality of the data been assessed appropriately?	Reporting guidelines for modelling studies
1.6	Where feasible, when estimating times to competing events, methods of analysis that estimate the timing of competing events jointly are preferred to approaches that estimate separate time to event curves for each event.	Modeling using Discrete Event Simulation: A Report of the ISPOR-SMDM Modeling Good Research Practices Task Force-4
1.6	Report the number of imputed datasets that were created (Although five imputed datasets have been suggested to be sufficient on theoretical grounds, a larger number (at least 20) may be preferable to reduce sampling variability from the imputation process).	Multiple imputation for missing data in epidemiological and clinical research: potential and pitfalls
1.6	description of the objectives of a modelling study.	Reporting Format for Economic Evaluation Part II: Focus on Modelling Studies
1.6	Provide useful summary statistics for measures, taking into account grouping and levels present within the data. Reported statistics can include means, standard deviations, skewness, kurtosis, minimum and maximum values, and correlations.	Reporting Results of Latent Growth Modeling and Multilevel Modeling Analyses: Some Recommendations for Rehabilitation Psychology
1.6	description of data source.	Calibration Methods Used in Cancer Simulation Models and Suggested Reporting Guidelines
1.6	Describe the time span of data and the sample or cohort size.	Guidelines for Developing and Reporting Machine Learning Predictive Models in Biomedical Research:A Multidisciplinary View
1.6	Is the rationale of the model properly stated?	Health Economic Evaluations Using Decision Analytic Modeling
1.6	Results presented in such a fashion that facilitates incorporation into drug reviews and monographs.	The Academy of Managed Care Pharmacy Format for Formulary Submissions: An Evolving Standard—A Foundation for Managed Care Pharmacy Task Force Report
1.6	Present conclusions, options, and (sometimes) recommendations. The scientific basis for conclusions and recommendations must be clear.	EUR-ASSESS Project Subgroup Report on Methodology
1.6	Presentations to internal team and wider team throughout project.	Avoiding and identifying errors in health technology assessment models: qualitative study and methodological review
1.6	The need to model constrained resources should be carefully considered.	Modeling using Discrete Event Simulation: A Report of the ISPOR-SMDM Modeling Good Research Practices Task Force-4
1.6	Is the source for the utility weights referenced?	A Systematic Review of Research Guidelines in Decision-Analytic Modeling
1.6	Describe how model-selection bias was addressed in assessing the performance of final reported model(s). If model-selection bias was not addressed, state this explicitly.	RiGoR: reporting guidelines to address common sources of bias in risk model development
1.6	Are the total number of fitted models reported, including a one-class solution?	The GRoLTS-Checklist: Guidelines for Reporting on Latent Trajectory Studies
1.6	Collaborate with academia to avoid perceived industry bias.	Industry’s Perception of Presenting Pharmacoeconomic Models to Managed Care Organizations
1.6	Are the sources of all values credible and accurate?	Health Economic Evaluations Using Decision Analytic Modeling
1.6	Only direct health-care costs from the perspective of the health-care payer; this includes payments out of the government’s health-care budget as well as patients’ copayments.	Belgian Methodological Guidelines for Pharmacoeconomic Evaluations: Toward Standardization of Drug Reimbursement Requests
1.6	Consistent with the patient population defined in registration documents.	Belgian Methodological Guidelines for Pharmacoeconomic Evaluations: Toward Standardization of Drug Reimbursement Requests
1.6	Multiple comparators possible.	Belgian Methodological Guidelines for Pharmacoeconomic Evaluations: Toward Standardization of Drug Reimbursement Requests
1.6	A half-cycle correction should be applied to costs and effectiveness in the first cycle and in the final cycle if not using a lifetime horizon.	State-Transition Modeling: A Report of the ISPOR-SMDM Modeling Good Research Practices Task Force-3
1.6	Has the target population been identified.	A Systematic Review of Research Guidelines in Decision-Analytic Modeling
1.6	Are the utilities incorporated into the model appropriate?	A Systematic Review of Research Guidelines in Decision-Analytic Modeling
1.6	In statistical analyses, account for heterogeneity.	Guidance for the Conduct and Reporting of Modeling and Simulation Studies in the Context of Health Technology Assessment
1.6	Use peer-reviewed studies, preferably meta-analysis and large cohort studies; mention studies providing new insights or conflicting results; take note of allele frequencies; and test characteristics on sensitivity and specificity.	Pharmacoeconomic Evaluations of Pharmacogenetic and Genomic Screening Programmes A Systematic Review on Content and Adherence to Guidelines
1.6	Are the outcomes of the model consistent with the perspective, scope and overall objective of the model?	Reporting guidelines for modelling studies
1.6	The outcomes of the model should reflect the perspective and scope of the model and should be consistent with the objective of the evaluation.	Good Practice Guidelines for Decision-Analytic Modelling in Health Technology Assessment
1.6	Are the outcomes of the model stated and consistent with the perspective, scope, and overall objective(s) of the model.	A Systematic Review of Research Guidelines in Decision-Analytic Modeling
1.6	Describe data collection, including timing of specimen collection for biomarker measurement. Document where there was blinding to clinical outcomes.	RiGoR: reporting guidelines to address common sources of bias in risk model development
1.6	rationale for test positivity cut-offs or result categories of the tests under evaluation, distinguishing pre-specified from exploratory.	STARD-BLCM: Standards for the Reporting of Diagnostic accuracystudies that use Bayesian Latent Class Models
1.6	How missing data of the tests under evaluation were handled.	STARD-BLCM: Standards for the Reporting of Diagnostic accuracystudies that use Bayesian Latent Class Models
1.6	Explain the scientific background and rationale for the prediction study.	Strengthening the Reporting of Genetic Risk Prediction Studies: The GRIPS Statement
1.6	Specify the study objectives and state the specific model(s) that is/are investigated. State if the study concerns the development of the model(s), a validation effort, or both.	Strengthening the Reporting of Genetic Risk Prediction Studies: The GRIPS Statement
1.6	Specify the procedure and data used for the derivation of the risk model. Specify which candidate variables were initially examined or considered for inclusion in models. Include details of any variable selection procedures and other modelbuilding issues. Specify the horizon of risk prediction (e.g., 5-year risk).	Strengthening the Reporting of Genetic Risk Prediction Studies: The GRIPS Statement
1.6	description of validation data.	Calibration Methods Used in Cancer Simulation Models and Suggested Reporting Guidelines
1.6	Define a measurement for the prediction goal.	Guidelines for Developing and Reporting Machine Learning Predictive Models in Biomedical Research:A Multidisciplinary View
1.6	For validation, describe how the predictions were calculated.	Transparent reporting of a multivariable prediction model for individual prognosis or diagnosis (TRIPOD): the TRIPOD statement
1.6	Describe the characteristics of the participants (basic demographics, clinical features, available predictors), including the number of participants with missing data for predictors and outcome.	Transparent reporting of a multivariable prediction model for individual prognosis or diagnosis (TRIPOD): the TRIPOD statement
1.6	Present the full prediction model to allow predictions for individuals (that is, all regression coefficients, and model intercept or baseline survival at a given time point).	Transparent reporting of a multivariable prediction model for individual prognosis or diagnosis (TRIPOD): the TRIPOD statement
1.6	Explain how to use the prediction model.	Transparent reporting of a multivariable prediction model for individual prognosis or diagnosis (TRIPOD): the TRIPOD statement
1.6	outcomes Point estimates.	Empirically Evaluating Decision-Analytic Models
1.6	State the study question to be addressed by the evaluation. The question should be well defined, stated in an answerable form, and relevant to the decision facing the target audience. Relevant and related secondary questions should be included (e.g., the impact of the intervention on subgroups).	A taxonomy of model structures for economic evaluation of health technologies
1.6	The time horizon should capture all relevant differences in costs and in the effects of health treatments and resources.	Spanish recommendations on economic evaluation of health technologies
1.6	Is the perspective of the analysis clearly specified? Is it justified properly according to the questions and objectives?	Health Economic Evaluations Using Decision Analytic Modeling
1.6	Are the main outcomes measured in the analysis? Are they the most relevant?	Health Economic Evaluations Using Decision Analytic Modeling
1.6	Is there a clear statement of the decision problem?	Reporting guidelines for modelling studies
1.6	If the decision problem can be represented with a manageable number of health states that incorporate all characteristics relevant to the decision problem, including the relevant history, a cohort simulation should be chosen because of its transparency, efficiency, ease of debugging, and ability to conduct specific value of information analyses. If, however, a valid representation of any aspect o…	State-Transition Modeling: A Report of the ISPOR-SMDM Modeling Good Research Practices Task Force-3
1.6	Cycle length should be short enough to represent the frequency of clinical events and interventions.	State-Transition Modeling: A Report of the ISPOR-SMDM Modeling Good Research Practices Task Force-3
1.6	The target population should be defined in terms of geography, patient characteristics (including co-morbid conditions), and disease stage, each of which should be appropriate to the decision problem.	Conceptualizing a Model: A Report of the ISPOR-SMDM Modeling Good Research Practices Task Force-2
1.6	Does the model incorporate all relevant aspects of the disease and intervention?	Accounting for Methodological, Structural, and Parameter Uncertainty in Decision- Analytic Models: A Practical Guide
1.6	Is the population relevant?	Questionnaire to Assess Relevance and Credibility of Modeling Studies for Informing Health Care Decision Making: An ISPOR-AMCP-NPC Good Practice Task Force Report
1.6	Does the model have sufﬁcient face validity to make its results credible for your decision?	Questionnaire to Assess Relevance and Credibility of Modeling Studies for Informing Health Care Decision Making: An ISPOR-AMCP-NPC Good Practice Task Force Report
1.6	Is the design of the model adequate for your decision problem?	Questionnaire to Assess Relevance and Credibility of Modeling Studies for Informing Health Care Decision Making: An ISPOR-AMCP-NPC Good Practice Task Force Report
1.6	Discrete event simulation (DES) models should be used when the problem under study involves constrained or limited resources. DES is also an attractive option in non-constrained models when there are interactions between individuals, populations and/or their environment, when time-to-event is best described stochastically rather than with fixed time intervals and time dependencies are important, …	Modeling using Discrete Event Simulation: A Report of the ISPOR-SMDM Modeling Good Research Practices Task Force-4
1.6	If downstream decisions can have significant effects on the differences in costs or outcomes, the model should be structured to facilitate analyses of alternative downstream decisions.	Modeling using Discrete Event Simulation: A Report of the ISPOR-SMDM Modeling Good Research Practices Task Force-4
1.6	Ideally, clinical and administrative decision algorithms should be based on analyses of observed decisions. If that is infeasible, algorithms should be developed with relevant personnel, and validated using routinely collected data (e.g., extracting data from patient records).	Modeling using Discrete Event Simulation: A Report of the ISPOR-SMDM Modeling Good Research Practices Task Force-4
1.6	There should be a clear statement of the decision problem prompting the analysis.	Good Practice Guidelines for Decision-Analytic Modelling in Health Technology Assessment
1.6	All feasible and practical options relating to the stated decision problem should be evaluated.	Good Practice Guidelines for Decision-Analytic Modelling in Health Technology Assessment
1.6	Describe how the research question/theory of change is consistent with the explanatory and response measures.	Reporting Results of Latent Growth Modeling and Multilevel Modeling Analyses: Some Recommendations for Rehabilitation Psychology
1.6	Describe the basic statistics of the dataset, particularly of the response variable. These include the ratio of positive to negative classes for a classification problem and the distribution of the response variable for regression problem.	Guidelines for Developing and Reporting Machine Learning Predictive Models in Biomedical Research:A Multidisciplinary View
1.6	Give an overall interpretation of the results, considering objectives, limitations, results from similar studies, and other relevant evidence.	Transparent reporting of a multivariable prediction model for individual prognosis or diagnosis (TRIPOD): the TRIPOD statement
1.6	State the objectives of the analysis with specific reference to the population(s), intervention(s), and time period(s) of interest.	Individual-Based Simulation Models of HIV Transmission: Reporting Quality and Recommendations
1.6	Survey-based mixing data are considered most adequate and should be used wherever possible. Synthetic Economic Evaluation of Vaccines and Immunisation Decision Framework 235 methods need to be validated against survey data where available.	Methods for Health Economic Evaluation of Vaccines and Immunization Decision Frameworks: A Consensus Framework from a European Vaccine Economics Community
1.6	Has one-way DSA or two-way sensitivity analysis been performed?	A Systematic Review of Research Guidelines in Decision-Analytic Modeling
1.6	Use a logistic regression model to model the binomial distribution of the data within studies, and to avoid continuity corrections given a zero event in one arm.	Meta-analysis of randomized phase II trials to inform subsequent phase III decisions
1.5	Has the EVPI being measured/discussed?	A Systematic Review of Research Guidelines in Decision-Analytic Modeling
1.5	Data acquisition.	Guidelines for reporting an fMRI study
1.5	Did the author(s) explicitly discuss direction and magnitude of potential biases?	The Quality of Published Health Economic Analyses in Digestive Diseases: A Systematic Review and Quantitative Appraisal
1.5	Memos.	Avoiding and identifying errors in health technology assessment models: qualitative study and methodological review
1.4	Justification of the choice of the comparator(s).	Belgian Methodological Guidelines for Pharmacoeconomic Evaluations: Toward Standardization of Drug Reimbursement Requests
1.4	Are definitions of the variables in the model justified?	Reporting guidelines for modelling studies
1.4	Has the scope of the model been stated and justified?	Reporting guidelines for modelling studies
1.4	Has the use of mutually inconsistent data been justified (i.e., are assumptions and choices appropriate)?	Reporting guidelines for modelling studies
1.4	Justify the sample size and report briefly on any power analyses conducted.	Reporting Results of Latent Growth Modeling and Multilevel Modeling Analyses: Some Recommendations for Rehabilitation Psychology
1.4	Describe the coding of the time variable and the merits of the choice in terms of how it pertains to the theory of change and/or interpretation.	Reporting Results of Latent Growth Modeling and Multilevel Modeling Analyses: Some Recommendations for Rehabilitation Psychology
1.4	Report the error structure being used in each analysis, that is, the degree to which errors are assumed to be independent or not independent.	Reporting Results of Latent Growth Modeling and Multilevel Modeling Analyses: Some Recommendations for Rehabilitation Psychology
1.4	Are alternative specifications of within-class heterogeneity considered (e.g., LGCA vs. LGMM) and clearly documented? If not, was sufficient justification provided as to eliminate certain specifications from consideration?	The GRoLTS-Checklist: Guidelines for Reporting on Latent Trajectory Studies
1.4	Explain choices related to “fixing” a bivariate residual relationship to zero.	Latent Class Analysis: An example for reporting results
1.4	Identify the target audience for the study. Secondary audiences may also be listed.	A taxonomy of model structures for economic evaluation of health technologies
1.4	The main limitations or weaknesses of the study should be presented in a critical manner.	Spanish recommendations on economic evaluation of health technologies
1.4	Is the type of analysis to be carried out clearly stated? Is it the most appropriate according to the objectives of the study?	Health Economic Evaluations Using Decision Analytic Modeling
1.4	The study should clearly define the type of analyses and rationale for their use.	Methodological and Conduct Principles for Pharmacoeconomic Research
1.4	Was there a statement disclosing the source of funding for the study?	Development and Validation of a Grading System for the Quality of Cost-Effectiveness Studies
1.4	Data extraction sheets.	Belgian Methodological Guidelines for Pharmacoeconomic Evaluations: Toward Standardization of Drug Reimbursement Requests
1.4	Are the data identification methods transparent and appropriate given the objectives of the model?	Reporting guidelines for modelling studies
1.4	If relative treatment effects have been derived from trial data, have they been synthesized using appropriate techniques?	Reporting guidelines for modelling studies
1.4	Has the quality of the data been assessed appropriately.	A Systematic Review of Research Guidelines in Decision-Analytic Modeling
1.4	The main analytical framework of the study is described.	Reporting Format for Economic Evaluation Part II: Focus on Modelling Studies
1.4	The hypothetical study population of the model is described.	Reporting Format for Economic Evaluation Part II: Focus on Modelling Studies
1.4	Specify how missing data were handled.	Strengthening the Reporting of Genetic Risk Prediction Studies: The GRIPS Statement
1.4	Report the numbers of individuals at each stage of the study. Give reasons for nonparticipation at each stage. Report the number of participants not genotyped, and reasons why they were not genotyped.	Strengthening the Reporting of Genetic Risk Prediction Studies: The GRIPS Statement
1.4	Describe any efforts with regard to missing data, including a summary of the extent of missing data at the different levels and any findings regarding the mechanism(s) for missing data.	Reporting Results of Latent Growth Modeling and Multilevel Modeling Analyses: Some Recommendations for Rehabilitation Psychology
1.4	Characteristics of the study patients, how they were selected, and inclusion/exclusion criteria should be fully explained.	Gene Expression–Based Prognostic Signatures in Lung Cancer: Ready for Clinical Use?
1.4	Full details of the final prognostic model(s) should be reported so that others can use it to classify patients in independent datasets.	Gene Expression–Based Prognostic Signatures in Lung Cancer: Ready for Clinical Use?
1.4	State the inclusion and exclusion criteria for data.	Guidelines for Developing and Reporting Machine Learning Predictive Models in Biomedical Research:A Multidisciplinary View
1.4	Specify the key study dates, including start of accrual; end of accrual; and, if applicable, end of follow-up.	Transparent reporting of a multivariable prediction model for individual prognosis or diagnosis (TRIPOD): the TRIPOD statement
1.4	Describe how missing data were handled (for example, complete-case analysis, single imputation, multiple imputation) with details of any imputation method.	Transparent reporting of a multivariable prediction model for individual prognosis or diagnosis (TRIPOD): the TRIPOD statement
1.4	Submit the traditional descriptive and frequency data along with correlation and variance/covariance matrix with the review at a minimum. The matrix may not be published due to page space concerns, but you should provide it.	Latent Class Analysis: An example for reporting results
1.4	When appropriate, and if the differences in quality-adjusted survival between alternatives are less than one cycle length, the half-cycle correction should be used to adjust time-related estimates in the model.	Principles of Good Practice for Decision Analytic Modeling in Health-Care Evaluation: Report of the ISPOR Task Force on Good Research Practices—Modeling Studies
1.4	Was the measurement of costs appropriate and the methodology for the estimation of quantities and unit costs clearly described?	The Quality of Published Health Economic Analyses in Digestive Diseases: A Systematic Review and Quantitative Appraisal
1.4	Has the unit of representation been given (groups/individuals).	A Systematic Review of Research Guidelines in Decision-Analytic Modeling
1.4	methods used for the determination of the units of healthcare utilisation.	Reporting Format for Economic Evaluation Part II: Focus on Modelling Studies
1.4	how much variability is explained by inclusion of the covariates.	Reporting Guidelines for Population Pharmacokinetic Analyses
1.4	Discuss prospects of final risk model for satisfying the research goal.	RiGoR: reporting guidelines to address common sources of bias in risk model development
1.4	Is information presented about the mean and variance of time within a wave?	The GRoLTS-Checklist: Guidelines for Reporting on Latent Trajectory Studies
1.4	Is the software mentioned?	The GRoLTS-Checklist: Guidelines for Reporting on Latent Trajectory Studies
1.4	If classification of cases in a trajectory is the goal, is entropy reported?	The GRoLTS-Checklist: Guidelines for Reporting on Latent Trajectory Studies
1.4	Provide details on how risk groups were created, if done.	Transparent reporting of a multivariable prediction model for individual prognosis or diagnosis (TRIPOD): the TRIPOD statement
1.4	Discuss the potential clinical use of the model and implications for future research.	Transparent reporting of a multivariable prediction model for individual prognosis or diagnosis (TRIPOD): the TRIPOD statement
1.4	Evaluate the model with respect to the specified modeling goals.	Guidance for the Conduct and Reporting of Modeling and Simulation Studies in the Context of Health Technology Assessment
1.4	Are conclusions accompanied by the convenient caveats and limitations?	Health Economic Evaluations Using Decision Analytic Modeling
1.4	What approach is used to assess the effectiveness/efficacy?	The Pediatric Quality Appraisal Questionnaire: An Instrument for Evaluation of the Pediatric Health Economics Literature
1.4	Was there evidence that the program's effectiveness had been established? Was this done through a randomized, controlled clinical trial? If not, how strong was the evidence of effectiveness?	Standardizing Methodologies for Economic Evaluation in Health Care
1.4	Is the context (settings and circumstances) applicable?	Questionnaire to Assess Relevance and Credibility of Modeling Studies for Informing Health Care Decision Making: An ISPOR-AMCP-NPC Good Practice Task Force Report
1.4	Were there any potential conﬂicts of interest?	Questionnaire to Assess Relevance and Credibility of Modeling Studies for Informing Health Care Decision Making: An ISPOR-AMCP-NPC Good Practice Task Force Report
1.4	If there were potential conﬂicts of interest, were steps taken to address these?	Questionnaire to Assess Relevance and Credibility of Modeling Studies for Informing Health Care Decision Making: An ISPOR-AMCP-NPC Good Practice Task Force Report
1.4	Automatic flags (including master flag).	Avoiding and identifying errors in health technology assessment models: qualitative study and methodological review
1.4	Rates and interval probabilities should be transformed into transition probabilities appropriately.	Good Practice Guidelines for Decision-Analytic Modelling in Health Technology Assessment
1.4	Have all sources of funding and their role been identiﬁed?	A Systematic Review of Research Guidelines in Decision-Analytic Modeling
1.4	If statistical interactions were included in the final analyses, were they also included in imputation models?	Multiple imputation for missing data in epidemiological and clinical research: potential and pitfalls
1.4	Introduction: Epidemiology and Treatment, prognosis, disease progression, local treatment pattern, economic impact.	Reporting Format for Economic Evaluation Part II: Focus on Modelling Studies
1.4	Patient selection and sample size should be carefully planned based on the intended use.	Gene Expression–Based Prognostic Signatures in Lung Cancer: Ready for Clinical Use?
1.4	Is time modelled as discrete or continuous?	Trends in parameterization, economics and host behaviour in influenza pandemic modelling: a review and reporting protocol
1.4	Are costs AND outcomes measured in units appropriate for the indicated analytic technique?	The Pediatric Quality Appraisal Questionnaire: An Instrument for Evaluation of the Pediatric Health Economics Literature
1.4	Health outcomes measured in patients and valued from a societal perspective.	Belgian Methodological Guidelines for Pharmacoeconomic Evaluations: Toward Standardization of Drug Reimbursement Requests
1.4	Constrained resource models should consider the effect of alternative strategies on health-related outcomes, and not focus solely on measures of resource utilization and system capacity. The omission of health-related outcomes from a model should be justified.	Modeling using Discrete Event Simulation: A Report of the ISPOR-SMDM Modeling Good Research Practices Task Force-4
1.4	Report unadjusted associations between the variables in the risk model(s) and the outcome. Report adjusted estimates and their precision from the full risk model(s) for each variable.	Strengthening the Reporting of Genetic Risk Prediction Studies: The GRIPS Statement
1.4	Report the clinical implications derived from the obtained predictive performance. For example, report the dollar amount that could be saved with better prediction. How many patients could benefit from a care model leveraging the model prediction? And to what extent?	Guidelines for Developing and Reporting Machine Learning Predictive Models in Biomedical Research:A Multidisciplinary View
1.4	Report any actions to blind assessment of the outcome to be predicted.	Transparent reporting of a multivariable prediction model for individual prognosis or diagnosis (TRIPOD): the TRIPOD statement
1.4	Clearly define all predictors used in developing the multivariable prediction model, including how and when they were measured.	Transparent reporting of a multivariable prediction model for individual prognosis or diagnosis (TRIPOD): the TRIPOD statement
1.4	Report any actions to blind assessment of predictors for the outcome and other predictors.	Transparent reporting of a multivariable prediction model for individual prognosis or diagnosis (TRIPOD): the TRIPOD statement
1.4	Is the answer to the study question provided?	The Pediatric Quality Appraisal Questionnaire: An Instrument for Evaluation of the Pediatric Health Economics Literature
1.4	Are all important and relevant outcomes for each alternative identified?	Criteria list for assessment of methodological quality of economic evaluations: Consensus on Health Economic Criteria
1.4	Are any critical interventions missing?	Questionnaire to Assess Relevance and Credibility of Modeling Studies for Informing Health Care Decision Making: An ISPOR-AMCP-NPC Good Practice Task Force Report
1.4	Are any relevant outcomes missing?	Questionnaire to Assess Relevance and Credibility of Modeling Studies for Informing Health Care Decision Making: An ISPOR-AMCP-NPC Good Practice Task Force Report
1.4	Are the data used in populating the model suitable for your decision problem?	Questionnaire to Assess Relevance and Credibility of Modeling Studies for Informing Health Care Decision Making: An ISPOR-AMCP-NPC Good Practice Task Force Report
1.4	Were the analyses performed using the model adequate to inform your decision problem?	Questionnaire to Assess Relevance and Credibility of Modeling Studies for Informing Health Care Decision Making: An ISPOR-AMCP-NPC Good Practice Task Force Report
1.4	Was the reporting of the model adequate to inform your decision problem?	Questionnaire to Assess Relevance and Credibility of Modeling Studies for Informing Health Care Decision Making: An ISPOR-AMCP-NPC Good Practice Task Force Report
1.4	Does the decision problem require a short time horizon?	A Systematic Review of Research Guidelines in Decision-Analytic Modeling
1.4	Specify the key elements of the study design and describe the setting, locations, and relevant dates, including periods of recruitment, follow-up, and data collection.	Strengthening the Reporting of Genetic Risk Prediction Studies: The GRIPS Statement
1.4	Do not make decisions to use a fixed-effect or random-effects model based on I2 or tests for heterogeneity.	Meta-analysis of randomized phase II trials to inform subsequent phase III decisions
1.4	Specify the model scope to be consistent with the research question and modeling perspective. Describe and justify the model scope.	Guidance for the Conduct and Reporting of Modeling and Simulation Studies in the Context of Health Technology Assessment
1.4	Use of univariate and multivariate analysis with other relevant parameters to generate sufficiently robust models to improve accuracy of RP risk prediction.	Prediction of radiation pneumonitis by dose–volume histogram parameters in lung cancer—a systematic review
1.4	Does the overall analytical approach incorporate the relevant perspectives (e.g. health service or societal) and relevant objective functions (e.g. maximising health gain)?	Generalisability in economic evaluation studies in healthcare: a review and case studies
1.4	Report the number of missing values for each variable of interest, or the number of cases with complete data for each important component of the analysis. Give reasons for missing values if possible, and indicate how many individuals were excluded because of missing data when reporting the flow of participants through the study. If possible, describe reasons for missing data in terms of other var…	Multiple imputation for missing data in epidemiological and clinical research: potential and pitfalls
1.4	Report of the selection of independent variables.	Recommendations for the Assessment and Reporting of Multivariable Logistic Regression in Transplantation Literature
1.4	List all variables initially considered as candidates.	RiGoR: reporting guidelines to address common sources of bias in risk model development
1.4	Describe sources of data and details of methods of assessment (measurement) for each variable. (b) Give a detailed description of genotyping and other laboratory methods.	Strengthening the Reporting of Genetic Risk Prediction Studies: The GRIPS Statement
1.4	Full details of the analysis method must be provided, including normalization procedures, gene filtering methods, variable selection and model building technique(s), handling of missing data, any cutoffs used, and rationale behind the cutoffs.	Gene Expression–Based Prognostic Signatures in Lung Cancer: Ready for Clinical Use?
1.25	Has the starting cohort been deﬁned by demographic and clinical characteristics affecting the transition probabilities or state values?	A Systematic Review of Research Guidelines in Decision-Analytic Modeling
1.25	Has the use of a half-cycle correction been stated?	A Systematic Review of Research Guidelines in Decision-Analytic Modeling
1.2	Did the study involve a comparison of alternative treatments for patients with the same clinical condition? Were those alternatives explicitly stated? Was the analysis therefore an incremental analysis?	Guidelines for Economic Analysis of Pharmaceutical Products A Draft Document for Ontario and Canada
1.2	No comparison with off-label used products in reference case analysis.	Belgian Methodological Guidelines for Pharmacoeconomic Evaluations: Toward Standardization of Drug Reimbursement Requests
1.2	Indirect comparisons only allowed under specific conditions.	Belgian Methodological Guidelines for Pharmacoeconomic Evaluations: Toward Standardization of Drug Reimbursement Requests
1.2	Components of state-transition models that reflect similar clinical courses should not be recreated but rather should be incorporated once and linked to that structure throughout the model.	State-Transition Modeling: A Report of the ISPOR-SMDM Modeling Good Research Practices Task Force-3
1.2	The choice between using general programming or dedicated DES software should be informed by the relative importance of flexibility and execution speed (the former) vs. modeling efficiency, automated structure and transparency (the latter).	Modeling using Discrete Event Simulation: A Report of the ISPOR-SMDM Modeling Good Research Practices Task Force-4
1.2	Where possible, provide results from analyses restricted to complete cases, for comparison with results based on multiple imputation. If there are important differences between the results, suggest explanations, bearing in mind that analyses of complete cases may suffer more chance variation, and that under the missing at random assumption multiple imputation should correct biases that may arise …	Multiple imputation for missing data in epidemiological and clinical research: potential and pitfalls
1.2	Discuss what was done to satisfy the assumptions of the statistical technique, such as examination of data distributions and linearity among measures.	Reporting Results of Latent Growth Modeling and Multilevel Modeling Analyses: Some Recommendations for Rehabilitation Psychology
1.2	Provide an explicit statement of the broader context for the study.	Consolidated Health Economic Evaluation Reporting Standards (CHEERS) statement
1.2	Describe the perspective of the study and relate this to the costs being evaluated.	Consolidated Health Economic Evaluation Reporting Standards (CHEERS) statement
1.2	Is disclosure of relationship between study sponsor and performer of the study provided?	Reporting guidelines for modelling studies
1.2	economic measures.	Reporting Format for Economic Evaluation Part II: Focus on Modelling Studies
1.2	discloses relationships between the performer of the study and the sponsor.	Reporting Format for Economic Evaluation Part II: Focus on Modelling Studies
1.2	Document methodology to avoid or correct for resubsitution bias in measures of the performance of the final reported model(s).	RiGoR: reporting guidelines to address common sources of bias in risk model development
1.2	Estimates of diagnostic accuracy under alternative prior specification and their precision (such as 95% credible/probability intervals).	STARD-BLCM: Standards for the Reporting of Diagnostic accuracystudies that use Bayesian Latent Class Models
1.2	Was there a statement disclosing the source of funding for the study?	The Quality of Published Health Economic Analyses in Digestive Diseases: A Systematic Review and Quantitative Appraisal
1.2	Document methodology used to develop risk model or classifier: logistic regression? logic regression? relative risk regression?	RiGoR: reporting guidelines to address common sources of bias in risk model development
1.2	Describe eligibility criteria for participants, and sources and methods of selection of participants.	Strengthening the Reporting of Genetic Risk Prediction Studies: The GRIPS Statement
1.2	Specify the inclusion and exclusion criteria. Identify all ad-hoc exclusions.	Guidelines for Accurate and Transparent Health Estimates Reporting: the GATHER statement
1.2	Details on subject sample.	Guidelines for reporting an fMRI study
1.2	Critical appraisal of the evidence.	Belgian Methodological Guidelines for Pharmacoeconomic Evaluations: Toward Standardization of Drug Reimbursement Requests
1.2	Quality assessment of the evidence.	Belgian Methodological Guidelines for Pharmacoeconomic Evaluations: Toward Standardization of Drug Reimbursement Requests
1.2	If most appropriate comparator unknown: recommended treatment according to the Belgian clinical guidelines.	Belgian Methodological Guidelines for Pharmacoeconomic Evaluations: Toward Standardization of Drug Reimbursement Requests
1.2	Medical and/or nonmedical treatment(s).	Belgian Methodological Guidelines for Pharmacoeconomic Evaluations: Toward Standardization of Drug Reimbursement Requests
1.2	Exposition of model during research team meetings.	Avoiding and identifying errors in health technology assessment models: qualitative study and methodological review
1.2	Study objectives and rationale lor the outcome measures, data sources and analysis methods chosen should be stated in a research proposal or protocol.	Methodological and Conduct Principles for Pharmacoeconomic Research
1.2	Were the health outcomes measures/scales valid and reliable? If previously tested valid and reliable measures were not available, was justification given for the measures/scales used?	Development and Validation of a Grading System for the Quality of Cost-Effectiveness Studies
1.2	How indeterminate results of the tests under evaluation were handled.	STARD-BLCM: Standards for the Reporting of Diagnostic accuracystudies that use Bayesian Latent Class Models
1.2	Specify the procedure and data used for the validation of the risk model.	Strengthening the Reporting of Genetic Risk Prediction Studies: The GRIPS Statement
1.2	Specify all measures used for the evaluation of the risk model including, but not limited to, measures of model fit and predictive ability.	Strengthening the Reporting of Genetic Risk Prediction Studies: The GRIPS Statement
1.2	Epidemiological data for Belgium presented for the entire target population and relevant subgroups.	Belgian Methodological Guidelines for Pharmacoeconomic Evaluations: Toward Standardization of Drug Reimbursement Requests
1.2	The strategies being evaluated should be clearly defined. In particular, sequential decisions should not be modeled within the Markov cycle tree but rather be part of the specification of the alternative intervention strategies that precede the Markov tree.	State-Transition Modeling: A Report of the ISPOR-SMDM Modeling Good Research Practices Task Force-3
1.2	Analysts should ensure that ongoing risks remain active over the relevant time horizon.	Modeling using Discrete Event Simulation: A Report of the ISPOR-SMDM Modeling Good Research Practices Task Force-4
1.2	Time interval and any clinical interventions between the tests under evaluation.	STARD-BLCM: Standards for the Reporting of Diagnostic accuracystudies that use Bayesian Latent Class Models
1.2	Implications for practice, including the intended use and clinical role of the tests under evaluation in relevant settings (clinical, research, surveillance etc.).	STARD-BLCM: Standards for the Reporting of Diagnostic accuracystudies that use Bayesian Latent Class Models
1.2	Identify how the prediction problem may benefit the clinical goal.	Guidelines for Developing and Reporting Machine Learning Predictive Models in Biomedical Research:A Multidisciplinary View
1.2	Give details of treatments received, if relevant.	Transparent reporting of a multivariable prediction model for individual prognosis or diagnosis (TRIPOD): the TRIPOD statement
1.2	Describe how genetic variants were handled in the analyses. (b) Explain how other quantitative variables were handled in the analyses. If applicable, describe which groupings were chosen, and why.	Strengthening the Reporting of Genetic Risk Prediction Studies: The GRIPS Statement
1	Discuss whether the variables included in the imputation model make the missing at random assumption plausible.	Multiple imputation for missing data in epidemiological and clinical research: potential and pitfalls
1	It is also desirable to investigate the robustness of key inferences to possible departures from the missing at random assumption, by assuming a range of missing not at random mechanisms in sensitivity analyses. This is an area of ongoing research.	Multiple imputation for missing data in epidemiological and clinical research: potential and pitfalls
1	a justification of the choice of the comparator is given.	Reporting Format for Economic Evaluation Part II: Focus on Modelling Studies
1	Communicate considerations of the theoretical perspective in terms of how it translates to the multilevel structure of the data.	Reporting Results of Latent Growth Modeling and Multilevel Modeling Analyses: Some Recommendations for Rehabilitation Psychology
1	Specification of CT contouring practices, DVH metric calculation methods and assumptions.	Prediction of radiation pneumonitis by dose–volume histogram parameters in lung cancer—a systematic review
1	Are the details of the design of the effectiveness/efficacy study(s) provided?	The Pediatric Quality Appraisal Questionnaire: An Instrument for Evaluation of the Pediatric Health Economics Literature
1	It should be explicitly described where the probability and cost estimates come from.	EUR-ASSESS Project Subgroup Report on Methodology
1	clinical measures.	Reporting Format for Economic Evaluation Part II: Focus on Modelling Studies
1	effectiveness measures.	Reporting Format for Economic Evaluation Part II: Focus on Modelling Studies
1	Identify the modeling context in terms of facility type, size, volume, and duration of available data.	Guidelines for Developing and Reporting Machine Learning Predictive Models in Biomedical Research:A Multidisciplinary View
1	Statistical model and estimation method, inference type.	Guidelines for reporting an fMRI study
1	Is the missing data mechanism reported?	The GRoLTS-Checklist: Guidelines for Reporting on Latent Trajectory Studies
1	Is a description provided of how missing data in the analyses were dealt with?	The GRoLTS-Checklist: Guidelines for Reporting on Latent Trajectory Studies
1	Provide information about the availability of supplementary resources, such as study protocol, Web calculator, and data sets.	Transparent reporting of a multivariable prediction model for individual prognosis or diagnosis (TRIPOD): the TRIPOD statement
1	The rationale of each pathway should be explicitly described.	EUR-ASSESS Project Subgroup Report on Methodology
1	Are the costs incorporated into the model justiﬁed and sources described?	A Systematic Review of Research Guidelines in Decision-Analytic Modeling
1	hypothesis and rationale behind the hypothesis are described in detail.	Reporting Format for Economic Evaluation Part II: Focus on Modelling Studies
1	Naming of spreadsheet cells and ranges.	Avoiding and identifying errors in health technology assessment models: qualitative study and methodological review
1	Disease or condition, patient population, natural history, clinical course, and outcomes.	The Academy of Managed Care Pharmacy Format for Formulary Submissions: An Evolving Standard—A Foundation for Managed Care Pharmacy Task Force Report
1	The methods and assumptions that are used to extrapolate short-term results to final outcomes should be documented and justified.	Good Practice Guidelines for Decision-Analytic Modelling in Health Technology Assessment
1	Clearly define all participant characteristics, risk factors and outcomes. Clearly define genetic variants using a widely-used nomenclature system.	Strengthening the Reporting of Genetic Risk Prediction Studies: The GRIPS Statement
1	Interpretation of the final model. If possible, report what variables were shown to be predictive of the response variable. State which subpopulation has the best prediction and which subpopulation is most difficult to predict.	Guidelines for Developing and Reporting Machine Learning Predictive Models in Biomedical Research:A Multidisciplinary View
1	Clearly define the outcome that is predicted by the prediction model, including how and when assessed.	Transparent reporting of a multivariable prediction model for individual prognosis or diagnosis (TRIPOD): the TRIPOD statement
1	Describe how predictors were handled in the analyses.	Transparent reporting of a multivariable prediction model for individual prognosis or diagnosis (TRIPOD): the TRIPOD statement
1	How model and study outcomes meet these metrics of consistency.	Empirically Evaluating Decision-Analytic Models
1	Consideration of a large prospective central registry with individual patient data to provide sufficient power to test complex RP risk model hypotheses.	Prediction of radiation pneumonitis by dose–volume histogram parameters in lung cancer—a systematic review
1	Were the health outcomes measures/scales valid and reliable? If previously tested valid and reliable measures were not available, was justification given for the measures/scales used?	The Quality of Published Health Economic Analyses in Digestive Diseases: A Systematic Review and Quantitative Appraisal
1	Give an overall interpretation of results considering objectives, limitations, multiplicity of analyses, results from similar studies, and other relevant evidence.	Strengthening the Reporting of Genetic Risk Prediction Studies: The GRIPS Statement
1	What variables were included in the imputation procedure.	Multiple imputation for missing data in epidemiological and clinical research: potential and pitfalls
1	How were non-normally distributed and binary/categorical variables dealt with.	Multiple imputation for missing data in epidemiological and clinical research: potential and pitfalls
1	Document how markers were used: transformations (e.g., log)? categorization of continuous variables? Other adjustments (e.g. kidney biomarkers adjusted for urine creatinine)?	RiGoR: reporting guidelines to address common sources of bias in risk model development
0.8	Were the conclusions/recommendations of the study justified and based on the study results?	Development and Validation of a Grading System for the Quality of Cost-Effectiveness Studies
0.8	Explain reasoning choices for choosing a specific model.	Latent Class Analysis: An example for reporting results
0.8	Were the conclusions/recommendations of the study justified and based on the study results?	The Quality of Published Health Economic Analyses in Digestive Diseases: A Systematic Review and Quantitative Appraisal
0.8	Is the type of model used in the study stated clearly?	Health Economic Evaluations Using Decision Analytic Modeling
0.8	Data have been interpreted and accurately incorporated into the model.	The Academy of Managed Care Pharmacy Format for Formulary Submissions: An Evolving Standard—A Foundation for Managed Care Pharmacy Task Force Report
0.8	Describe fully the methods used for identification of included studies and synthesis of clinical effectiveness data.	Consolidated Health Economic Evaluation Reporting Standards (CHEERS) statement
0.8	Summarise key study findings and describe how they support the conclusions reached. Discuss limitations and the generalisability of the findings and how the findings fit with current knowledge.	Consolidated Health Economic Evaluation Reporting Standards (CHEERS) statement
0.8	Detailed account of the demographic, tumor, and treatment factors in relation to the study population being reported.	Prediction of radiation pneumonitis by dose–volume histogram parameters in lung cancer—a systematic review
0.8	Was the study objective presented in a clear, specific, and measurable manner?	The Quality of Published Health Economic Analyses in Digestive Diseases: A Systematic Review and Quantitative Appraisal
0.8	Are the model inputs consistent with the stated perspective?	Reporting guidelines for modelling studies
0.8	Has a type of model been chosen and discussed?	A Systematic Review of Research Guidelines in Decision-Analytic Modeling
0.8	The standard analysis used is described.	Reporting Format for Economic Evaluation Part II: Focus on Modelling Studies
0.8	Is the metric of time used in the statistical model reported?	The GRoLTS-Checklist: Guidelines for Reporting on Latent Trajectory Studies
0.8	Provide more user-friendly, scientifically sound models.	Industry’s Perception of Presenting Pharmacoeconomic Models to Managed Care Organizations
0.8	Does a well-defined objective exist? Is it clear, explicit and answerable?	Health Economic Evaluations Using Decision Analytic Modeling
0.8	Assess the current treatment(s),.	Pharmacoeconomic Evaluations of Pharmacogenetic and Genomic Screening Programmes A Systematic Review on Content and Adherence to Guidelines
0.8	Conclusions are accompanied by the appropriate caveats.	Guidelines for authors and peer reviewers of economic submissions to the BMJ
0.8	Are transition probabilities calculated appropriately?	Reporting guidelines for modelling studies
0.8	Was the interpretation of results fair and balanced?	Questionnaire to Assess Relevance and Credibility of Modeling Studies for Informing Health Care Decision Making: An ISPOR-AMCP-NPC Good Practice Task Force Report
0.8	The objective of the evaluation and of the model should be defined.	Good Practice Guidelines for Decision-Analytic Modelling in Health Technology Assessment
0.8	Type of search region for analysis.	Guidelines for reporting an fMRI study
0.8	Fully disclose any potential conflicts of interest.	Guidance for the Conduct and Reporting of Modeling and Simulation Studies in the Context of Health Technology Assessment
0.8	The perspective of the analysis should be stated and defined. Outcomes modeled in the analysis should be consistent with the stated perspective. Analyses which take a perspective narrower than the societal perspective should report which outcomes are included and which are excluded.	Conceptualizing a Model: A Report of the ISPOR-SMDM Modeling Good Research Practices Task Force-2
0.8	the general validation methodology and processes are described.	Reporting Format for Economic Evaluation Part II: Focus on Modelling Studies
0.8	Scientific and clinical background, including the intended use and clinical role of the tests under evaluation.	STARD-BLCM: Standards for the Reporting of Diagnostic accuracystudies that use Bayesian Latent Class Models
0.8	Study objectives and hypotheses, such as estimation of diagnostic accuracy of the tests for a defined purpose through BLCM.	STARD-BLCM: Standards for the Reporting of Diagnostic accuracystudies that use Bayesian Latent Class Models
0.8	Specify the objectives, including whether the study describes the development or validation of the model, or both.	Transparent reporting of a multivariable prediction model for individual prognosis or diagnosis (TRIPOD): the TRIPOD statement
0.8	Discuss any limitations of the study (such as nonrepresentative sample, few events per predictor, missing data).	Transparent reporting of a multivariable prediction model for individual prognosis or diagnosis (TRIPOD): the TRIPOD statement
0.8	Data modeling methods should follow generally accepted methods of biostatistics and epidemiology. For modeling, meta-analysis is a valid and desirable approach, provided that care is taken to recognize heterogeneity among data sources.	Principles of Good Practice for Decision Analytic Modeling in Health-Care Evaluation: Report of the ISPOR Task Force on Good Research Practices—Modeling Studies
0.8	The structure of the problem needs to be clear, and all relevant variables should be included. The decision maker needs to consider explicitly the possible outcomes whenever more than two final outcomes are possible.	EUR-ASSESS Project Subgroup Report on Methodology
0.8	Establish clear objectives and formulate well-defined questions in terms of the objectives of the study.	Spanish recommendations on economic evaluation of health technologies
0.8	What was the question being asked in the report?	Guidelines for Economic Analysis of Pharmaceutical Products A Draft Document for Ontario and Canada
0.8	Description of the disease and the interventions studied.	Belgian Methodological Guidelines for Pharmacoeconomic Evaluations: Toward Standardization of Drug Reimbursement Requests
0.8	The research question is stated.	Guidelines for authors and peer reviewers of economic submissions to the BMJ
0.8	Relevant alternatives are compared.	Guidelines for authors and peer reviewers of economic submissions to the BMJ
0.8	The answer to the study question is given.	Guidelines for authors and peer reviewers of economic submissions to the BMJ
0.8	Is a well-defined research question posed in answerable form?	Criteria list for assessment of methodological quality of economic evaluations: Consensus on Health Economic Criteria
0.8	Is the objective of the evaluation specified and consistent with the stated decision problem?	Reporting guidelines for modelling studies
0.8	The scope and structure of the model should be consistent with, and adequate to address, the decision problem/ objective and the policy context.	Conceptualizing a Model: A Report of the ISPOR-SMDM Modeling Good Research Practices Task Force-2
0.8	Is there a written statement of the decision problem and scope of the study.	A Systematic Review of Research Guidelines in Decision-Analytic Modeling
0.8	Are the methods of assessment of parameter uncertainty appropriate?	Reporting guidelines for modelling studies
0.75	summarizing the objectives, data, methodology, and recommendations. The target audience of this section may be people with minimal or no handson experience.	Reporting Guidelines for Population Pharmacokinetic Analyses
0.75	Describe eligibility criteria for participants.	Transparent reporting of a multivariable prediction model for individual prognosis or diagnosis (TRIPOD): the TRIPOD statement
0.6	references.	Calibration Methods Used in Cancer Simulation Models and Suggested Reporting Guidelines
0.6	Clear statement of clinically important objectives.	Gene Expression–Based Prognostic Signatures in Lung Cancer: Ready for Clinical Use?
0.6	Is a perspective for the analysis given?	The Pediatric Quality Appraisal Questionnaire: An Instrument for Evaluation of the Pediatric Health Economics Literature
0.6	Were costs and consequences valued credibly?	Standardizing Methodologies for Economic Evaluation in Health Care
0.6	Is the actual perspective chosen appropriate?	Criteria list for assessment of methodological quality of economic evaluations: Consensus on Health Economic Criteria
0.6	corresponding model outputs.	Calibration Methods Used in Cancer Simulation Models and Suggested Reporting Guidelines
0.6	Pre-processing.	Guidelines for reporting an fMRI study
0.6	Describe how the outcome is defined (e.g., precise definition for disease diagnosis, or death from any cause vs. specific cause).	RiGoR: reporting guidelines to address common sources of bias in risk model development
0.6	Are the results accurate and practical for decision makers?	Health Economic Evaluations Using Decision Analytic Modeling
0.6	Develop skills for analysing problems.	Avoiding and identifying errors in health technology assessment models: qualitative study and methodological review
0.5	Has the perspective of the model been stated.	A Systematic Review of Research Guidelines in Decision-Analytic Modeling
0.4	Were the economic model (including structure), study methods and analysis, and the components of the numerator and denominator displayed in a clear transparent manner?	The Quality of Published Health Economic Analyses in Digestive Diseases: A Systematic Review and Quantitative Appraisal
0.4	Describe the study design. Was this a cohort study? A case–control study? Note: matched case control studies are generally not suitable for risk model development unless special methods and external data are used.	RiGoR: reporting guidelines to address common sources of bias in risk model development
0.4	Clear and concise synthesis, substantiated with references.	Belgian Methodological Guidelines for Pharmacoeconomic Evaluations: Toward Standardization of Drug Reimbursement Requests
0.4	Mutual understanding within the team.	Avoiding and identifying errors in health technology assessment models: qualitative study and methodological review
0.4	Identify the clinical goal.	Guidelines for Developing and Reporting Machine Learning Predictive Models in Biomedical Research:A Multidisciplinary View
0.4	Experimental design.	Guidelines for reporting an fMRI study
0.4	Describe the trend(s) being tested.	Reporting Results of Latent Growth Modeling and Multilevel Modeling Analyses: Some Recommendations for Rehabilitation Psychology
0.4	Define the predictor variables.	Guidelines for Developing and Reporting Machine Learning Predictive Models in Biomedical Research:A Multidisciplinary View
0.4	Specify the number of participants and outcome events in each analysis.	Transparent reporting of a multivariable prediction model for individual prognosis or diagnosis (TRIPOD): the TRIPOD statement
0.25	Were the perspective of the analysis (societal, third-party payer, etc.) and reasons for its selection stated?	The Quality of Published Health Economic Analyses in Digestive Diseases: A Systematic Review and Quantitative Appraisal
0.2	Conclusions follow from the data reported.	Guidelines for authors and peer reviewers of economic submissions to the BMJ
0.2	Is the perspective of the model clearly stated?	Reporting guidelines for modelling studies
0.2	Meetings with research team through project.	Avoiding and identifying errors in health technology assessment models: qualitative study and methodological review
0.2	Developing skills besides health economics.	Avoiding and identifying errors in health technology assessment models: qualitative study and methodological review
0.2	Are all outcomes measured appropriately?	Criteria list for assessment of methodological quality of economic evaluations: Consensus on Health Economic Criteria
0	Are the study conclusions substantiated?	Health Economic Evaluations Using Decision Analytic Modeling
0	Do the conclusions follow from the data reported?	Criteria list for assessment of methodological quality of economic evaluations: Consensus on Health Economic Criteria
0	Conclusions should answer the research questions posed in a clear and concise manner and must be supported by the results obtained.	Spanish recommendations on economic evaluation of health technologies
0	Was a well-defined question posed in an answerable form?	Standardizing Methodologies for Economic Evaluation in Health Care

## Sheet: JH MGB MW 
Reviewer's Priority Value	Guidance	Paper Title
3	2d Health outcomes modeled in the analysis, which may be measured as events, cases of disease, deaths, qualityadjusted life-years, disability-adjusted life-years, or other measures important to decision makers and stakeholders, should be directly relevant to the question being asked.	Conceptualizing a Model: A Report of the ISPOR-SMDM Modeling Good Research Practices Task Force-2
4	A case should be made that reasonable opportunities to obtain new additional data prior to modeling have been considered.	Principles of Good Practice for Decision Analytic Modeling in Health-Care Evaluation: Report of the ISPOR Task Force on Good Research Practices—Modeling Studies
2	A clear justification of the need for a model must be made, together with a justification of the approach taken (in terms of the model type and its structure). This will require an indication of the lack of any alternative information or an appraisal that demonstrates its weakness.	Testing the Validity of Cost-Effectiveness Models
4	A clear, written statement of the decision problem, modeling objective, and scope of the model should be developed. This should include: the spectrum of disease considered, perspective of the analysis, target population, alternative interventions, health and other outcomes, and time horizon.	Conceptualizing a Model: A Report of the ISPOR-SMDM Modeling Good Research Practices Task Force-2
2	A comprehensive sensitivity analysis always needs to be performed to assess the degree to which the results are influenced by particular variables and assumptions.	EUR-ASSESS Project Subgroup Report on Methodology
4	A dynamic model is needed when evaluating an intervention against an infectious disease that 1) has an impact on disease transmission in the target population or 2) alters the frequency distribution of strains (e.g., genotypes or serotypes).	Dynamic Transmission Modeling: A Report of the ISPOR-SMDM Modeling Good Research Practices Task Force-5
4	A final report should be available that describes all assumptions, methods and data sources in sufficient detail that readers can reproduce the key results.	Methodological and Conduct Principles for Pharmacoeconomic Research
4	A half-cycle correction should be applied to costs and effectiveness in the first cycle and in the final cycle if not using a lifetime horizon.	State-Transition Modeling: A Report of the ISPOR-SMDM Modeling Good Research Practices Task Force-3
0	A justification of the choice of the comparator is given.	Reporting Format for Economic Evaluation Part II: Focus on Modelling Studies
0	A model’s time horizon should extend far enough into the future in order that it can reflect important differences between options.	Good Practice Guidelines for Decision-Analytic Modelling in Health Technology Assessment
4	A plain visual validation is not considered sufficient. Instead, the use of goodness-of-fit criteria is recommended.	Methods for Health Economic Evaluation of Vaccines and Immunization Decision Frameworks: A Consensus Framework from a European Vaccine Economics Community
3	A report of an HEE should describe the validation/calibration process, the strength of evidence behind the input data, and should discuss the potential variation of results in uncertainty analyses.	Methods for Health Economic Evaluation of Vaccines and Immunization Decision Frameworks: A Consensus Framework from a European Vaccine Economics Community
0	A run record detailing the steps undertaken for the analysis should be presented.	Reporting Guidelines for Population Pharmacokinetic Analyses
4	A table showing all probabilities, listing the fixed input plus method and assumption, minimum and maximum plus method, data source and assumptions.	Reporting Format for Economic Evaluation Part II: Focus on Modelling Studies
2	A tornado diagram depicting the results of a comprehensive (on all variables) one-way sensitivity analysis.	The Academy of Managed Care Pharmacy Format for Formulary Submissions: An Evolving Standard—A Foundation for Managed Care Pharmacy Task Force Report
4	a validation of the results of the model by comparing results from other studies or expert opinion. The observed differences with other studies are addressed and explained, along with the impact of the limitations and level of uncertainty in the modelling study.	Reporting Format for Economic Evaluation Part II: Focus on Modelling Studies
3	Advisory committees to generate consensus of best approach.	Avoiding and identifying errors in health technology assessment models: qualitative study and methodological review
4	All data incorporated into the model should be described and the sources of all data should be given and reported in sufficient detail to allow the reader to be aware of the type of data that have been incorporated.	Good Practice Guidelines for Decision-Analytic Modelling in Health Technology Assessment
3	All data that is relevant to the model need to be appraised in terms of its appropriateness to the purpose of the model and its compatibility with the other data sources. The reasons for choosing certain data over other possible data should be justified.	Testing the Validity of Cost-Effectiveness Models
3	All decision models have parameters that need to be estimated. Populating models with parameter estimates should conform to evidence- based medicine principles.	Model Parameter Estimation and Uncertainty: A Report of the ISPOR-SMDM Modeling Good Research Practices Task Force-6
2	All feasible and practical options relating to the stated decision problem should be evaluated.	Good Practice Guidelines for Decision-Analytic Modelling in Health Technology Assessment
3	All identifiable sources of uncertainty should be accounted for, if not by PSA then by other analyses.	Methods for Health Economic Evaluation of Vaccines and Immunization Decision Frameworks: A Consensus Framework from a European Vaccine Economics Community
4	All methods and assumptions used to derive transition probabilities and intervention effects should be described.	State-Transition Modeling: A Report of the ISPOR-SMDM Modeling Good Research Practices Task Force-3
4	All modeling studies should include extensive sensitivity analyses of key parameters. Either deterministic (one-way and multiway) or probabilistic sensitivity analyses are appropriate.	Principles of Good Practice for Decision Analytic Modeling in Health-Care Evaluation: Report of the ISPOR Task Force on Good Research Practices—Modeling Studies
3	All parameters relating to the effectiveness of interventions derived from observational studies should be correctly controlled for confounding. Time-varying confounding is of particular concern in estimating intervention effects.	State-Transition Modeling: A Report of the ISPOR-SMDM Modeling Good Research Practices Task Force-3
3	All pre-model data analysis methodology should be described and based on justifiable statistical and epidemiological methods.	Good Practice Guidelines for Decision-Analytic Modelling in Health Technology Assessment
0	All raw data should be made publicly available.	Gene Expression–Based Prognostic Signatures in Lung Cancer: Ready for Clinical Use?
4	All sources of evidence used to develop and inform the structure of the model (i.e. the theory of disease) should be described. The structure should be consistent with this evidence.	Good Practice Guidelines for Decision-Analytic Modelling in Health Technology Assessment
4	All structural assumptions should be transparent and justified. They should be reasonable in the light of the needs and purposes of the decision maker.	Good Practice Guidelines for Decision-Analytic Modelling in Health Technology Assessment
4	Allow for comparisons among all interventions that are relevant to the research question and the model’s scope.	Guidance for the Conduct and Reporting of Modeling and Simulation Studies in the Context of Health Technology Assessment
3	Allowance for analysis of relevant subpopulations (age, sex, comorbidities) where applicable.	The Academy of Managed Care Pharmacy Format for Formulary Submissions: An Evolving Standard—A Foundation for Managed Care Pharmacy Task Force Report
3	Alternative assumptions regarding extrapolation should be explored through sensitivity analysis.	Good Practice Guidelines for Decision-Analytic Modelling in Health Technology Assessment
3	Alternative treatments such as other drugs, surgical intervention or 'do nothing' should be stated in the study design including a discussion of their costs, frequency of use and relevance for the population of interest.	Methodological and Conduct Principles for Pharmacoeconomic Research
2	Although data are an essential component of a model, the conceptual structure of a model should be driven by the decision problem or research question and not determined by data availability.	Conceptualizing a Model: A Report of the ISPOR-SMDM Modeling Good Research Practices Task Force-2
3	An explicit process (expert consultations, influence diagrams, concept mapping, or similar method) should be used to convert the conceptualization of the problem into an appropriate model structure to ensure that the model reflects current theory of disease or the process being modeled.	Conceptualizing a Model: A Report of the ISPOR-SMDM Modeling Good Research Practices Task Force-2
1	An interactive model that allows the health system to incorporate its own data (membership size, prevalence rates, cost estimates, etc.) or, if requested, use default data, such as national norms.	The Academy of Managed Care Pharmacy Format for Formulary Submissions: An Evolving Standard—A Foundation for Managed Care Pharmacy Task Force Report
0	Analysts should ensure that ongoing risks remain active over the relevant time horizon.	Modeling using Discrete Event Simulation: A Report of the ISPOR-SMDM Modeling Good Research Practices Task Force-4
2	Analysts should test the stability of outputs generated by similarly specified model runs using alternative random number seeds to perform several independent runs and identify the number of entities, replication duration, or number of replications (using the same inputs) required to ensure that the distribution of outputs is stable (e.g. less than a 5% or 1% difference between output values acro…	Modeling using Discrete Event Simulation: A Report of the ISPOR-SMDM Modeling Good Research Practices Task Force-4
3	Animated representation that displays the experience of events by individuals is recommended as a means of engaging with users and helping to debug through identification of illogical movements.	Modeling using Discrete Event Simulation: A Report of the ISPOR-SMDM Modeling Good Research Practices Task Force-4
4	Anticipate, detect, and correct errors in the model’s logic and implementation.	Guidance for the Conduct and Reporting of Modeling and Simulation Studies in the Context of Health Technology Assessment
4	Any model should, where possible, be validated and comparison made with other study or model results.	EUR-ASSESS Project Subgroup Report on Methodology
2	Any models that were tested, but not developed a priori, should be clearly labeled as such.	Reporting Results of Latent Growth Modeling and Multilevel Modeling Analyses: Some Recommendations for Rehabilitation Psychology
4	Any statistical tests performed should be presented and the confidence intervals analyzed for the main variables.	Spanish recommendations on economic evaluation of health technologies
0	Are any critical interventions missing?	Questionnaire to Assess Relevance and Credibility of Modeling Studies for Informing Health Care Decision Making: An ISPOR-AMCP-NPC Good Practice Task Force Report
0	Are any relevant outcomes missing?	Questionnaire to Assess Relevance and Credibility of Modeling Studies for Informing Health Care Decision Making: An ISPOR-AMCP-NPC Good Practice Task Force Report
3	Are the costs incorporated into the model justiﬁed and sources described?	A Systematic Review of Research Guidelines in Decision-Analytic Modeling
3	Are the data used in populating the model suitable for your decision problem?	Questionnaire to Assess Relevance and Credibility of Modeling Studies for Informing Health Care Decision Making: An ISPOR-AMCP-NPC Good Practice Task Force Report
4	Are the outcomes of the model stated and consistent with the perspective, scope, and overall objective(s) of the model.	A Systematic Review of Research Guidelines in Decision-Analytic Modeling
3	Are the utilities incorporated into the model appropriate?	A Systematic Review of Research Guidelines in Decision-Analytic Modeling
3	Are all important and relevant outcomes for each alternative identified?	Criteria list for assessment of methodological quality of economic evaluations: Consensus on Health Economic Criteria
	Are all important assumptions given?	The Pediatric Quality Appraisal Questionnaire: An Instrument for Evaluation of the Pediatric Health Economics Literature
4	Are all important variables, whose values are uncertain, appropriately subjected to sensitivity analysis?	Criteria list for assessment of methodological quality of economic evaluations: Consensus on Health Economic Criteria
0	Are all outcomes measured appropriately?	Criteria list for assessment of methodological quality of economic evaluations: Consensus on Health Economic Criteria
3	Are all relevant treatment alternatives considered and described in sufficient detail?	Health Economic Evaluations Using Decision Analytic Modeling
4	Are alternative shape/functional forms of the trajectories described?	The GRoLTS-Checklist: Guidelines for Reporting on Latent Trajectory Studies
1	Are alternative specifications of the between-class differences in variance–covariance matrix structure considered and clearly documented? If not, was sufficient justification provided as to eliminate certain specifications from consideration?	The GRoLTS-Checklist: Guidelines for Reporting on Latent Trajectory Studies
1	Are alternative specifications of within-class heterogeneity considered (e.g., LGCA vs. LGMM) and clearly documented? If not, was sufficient justification provided as to eliminate certain specifications from consideration?	The GRoLTS-Checklist: Guidelines for Reporting on Latent Trajectory Studies
3	Are any counterintuitive results from the model explained and justified?	Reporting guidelines for modelling studies
3	Are any important comparators omitted? Is (should) a do-nothing alternative (be) considered?	Health Economic Evaluations Using Decision Analytic Modeling
4	Are any simplifying assumptions that reduce model complexity justified?	A review and critique of modelling in prioritising and designing screening programmes
4	Are assumptions incorporated into the model clearly stated? Are they reasonable?	Health Economic Evaluations Using Decision Analytic Modeling
3	Are changes in the behaviour of individuals as a result of pandemic processes being modelled? What are the assumptions made regarding behaviour? Has the model been run without assumptions about pandemic-related changes to behaviour? How do results differ from the model considering such changes?	Trends in parameterization, economics and host behaviour in influenza pandemic modelling: a review and reporting protocol
4	Are characteristics of the final class solution numerically described (i.e., means, SD/SE, n, CI, etc.)?	The GRoLTS-Checklist: Guidelines for Reporting on Latent Trajectory Studies
3	Are competing alternatives clearly described?	Criteria list for assessment of methodological quality of economic evaluations: Consensus on Health Economic Criteria
0	Are conclusions accompanied by the convenient caveats and limitations?	Health Economic Evaluations Using Decision Analytic Modeling
0	Are costs AND outcomes measured in units appropriate for the indicated analytic technique?	The Pediatric Quality Appraisal Questionnaire: An Instrument for Evaluation of the Pediatric Health Economics Literature
0	Are definitions of the variables in the model justified?	Reporting guidelines for modelling studies
4	Are details of statistical tests and confidence intervals given for stochastic data?	Health Economic Evaluations Using Decision Analytic Modeling
4	Are details of statistical tests and confidence intervals given for stochastic data?	The Pediatric Quality Appraisal Questionnaire: An Instrument for Evaluation of the Pediatric Health Economics Literature
3	Are details of the model given? Is the diagram of model pathway provided?	Health Economic Evaluations Using Decision Analytic Modeling
0	Are individuals grouped by some characteristic? (e.g. age, risk of infection).	Trends in parameterization, economics and host behaviour in influenza pandemic modelling: a review and reporting protocol
0	Are individuals modelled as discrete or continuous entities?	Trends in parameterization, economics and host behaviour in influenza pandemic modelling: a review and reporting protocol
4	Are plots included with the estimated mean trajectories for each model?	The GRoLTS-Checklist: Guidelines for Reporting on Latent Trajectory Studies
3	Are preclinical disease incidence and progression rates appropriately estimated, either using longitudinal observational studies or calibrated to age-specific prevalence rates, and not estimated by experts or based on the assumption of linear progression between prevalence rates at different ages?	A review and critique of modelling in prioritising and designing screening programmes
4	Are results compared with those of previous analyses that investigated the same questions?	Health Economic Evaluations Using Decision Analytic Modeling
0	Are results of the sensitivity analysis discussed?	Health Economic Evaluations Using Decision Analytic Modeling
3	Are results reported in a way that allows the assessment of the appropriateness of each parameter input and each assumption in the target settings?	Reporting guidelines for modelling studies
3	Are results reported in such a way that allows the assessment of the appropriateness of each parameter input and each assumption in the target settings?	Generalisability in economic evaluation studies in healthcare: a review and case studies
3	Are the causal relationships described by the model structure justified appropriately?	Reporting guidelines for modelling studies
0	Are the data identification methods transparent and appropriate given the objectives of the model?	Reporting guidelines for modelling studies
3	Are the data used to populate the model relevant to the target audiences (i.e. decision-makers) and settings?	Generalisability in economic evaluation studies in healthcare: a review and case studies
4	Are the data used to populate the model relevant to the target audiences (i.e., decision-makers) and settings?	Reporting guidelines for modelling studies
4	Are the decision problem, the relevant settings and audiences (i.e. decision-makers) clearly specified?	Generalisability in economic evaluation studies in healthcare: a review and case studies
3	Are the details of the design of the effectiveness/efficacy study(s) provided?	The Pediatric Quality Appraisal Questionnaire: An Instrument for Evaluation of the Pediatric Health Economics Literature
4	Are the expected heterogeneities of transmission reflected by this structure?	Trends in parameterization, economics and host behaviour in influenza pandemic modelling: a review and reporting protocol
0	Are the main outcomes measured in the analysis? Are they the most relevant?	Health Economic Evaluations Using Decision Analytic Modeling
4	Are the main strengths and weaknesses of this model specified?	Health Economic Evaluations Using Decision Analytic Modeling
0	Are the methods of assessment of parameter uncertainty appropriate?	Reporting guidelines for modelling studies
3	Are the model comparison (and selection) tools described from a statistical perspective?	The GRoLTS-Checklist: Guidelines for Reporting on Latent Trajectory Studies
0	Are the model inputs consistent with the stated perspective?	Reporting guidelines for modelling studies
4	Are the most important limitations of the study discussed?	The Pediatric Quality Appraisal Questionnaire: An Instrument for Evaluation of the Pediatric Health Economics Literature
3	Are the number of cases per class reported for each model (absolute sample size, or proportion)?	The GRoLTS-Checklist: Guidelines for Reporting on Latent Trajectory Studies
3	Are the number of output parameters and the quality of the available data informing their estimation discussed in relation to the calibration of the model?	A review and critique of modelling in prioritising and designing screening programmes
3	Are the numbers of unobserved parameters for the specified model structure minimised.	A review and critique of modelling in prioritising and designing screening programmes
4	Are the outcomes of the model consistent with the perspective, scope and overall objective of the model?	Reporting guidelines for modelling studies
1	Are the output parameters used to calibrate or validate the model relevant to the perspective of the evaluation?	A review and critique of modelling in prioritising and designing screening programmes
3	Are the probabilities that outcomes happen clearly stated?	Health Economic Evaluations Using Decision Analytic Modeling
3	Are the prognostic indicators by which disease states are defined justified in terms of their impact on treatment choices and treatment effectiveness?	A review and critique of modelling in prioritising and designing screening programmes
3	Are the results accurate and practical for decision makers?	Health Economic Evaluations Using Decision Analytic Modeling
3	Are the results of the efficacy/effectiveness of alternatives reported?	The Pediatric Quality Appraisal Questionnaire: An Instrument for Evaluation of the Pediatric Health Economics Literature
3	Are the results of the model compared with those of other screening models, and differences in the outputs of alternative models explained by differences in the assumptions and input parameter values?	A review and critique of modelling in prioritising and designing screening programmes
4	Are the sources of all values credible and accurate?	Health Economic Evaluations Using Decision Analytic Modeling
4	Are the sources of data used to develop the structure of the model specified?	Reporting guidelines for modelling studies
4	Are the structural assumptions clearly stated and justified?	Reporting guidelines for modelling studies
3	Are the structural assumptions reasonable given the overall objective, perspective and scope of the model?	Reporting guidelines for modelling studies
0	Are the study conclusions substantiated?	Health Economic Evaluations Using Decision Analytic Modeling
4	Are the syntax files available (either in the appendix, supplementary materials, or from the authors)?	The GRoLTS-Checklist: Guidelines for Reporting on Latent Trajectory Studies
4	Are the time horizon of the model, the duration of treatment and the duration of treatment effect described and justified?	Reporting guidelines for modelling studies
3	Are the total number of fitted models reported, including a one-class solution?	The GRoLTS-Checklist: Guidelines for Reporting on Latent Trajectory Studies
0	Are transition probabilities calculated appropriately?	Reporting guidelines for modelling studies
3	Ask clinicians to provide feedback on how results meet their expectations.	Avoiding and identifying errors in health technology assessment models: qualitative study and methodological review
4	Ask experts who know about the disease to comment on the clinical pathways.	Avoiding and identifying errors in health technology assessment models: qualitative study and methodological review
4	Ask experts who know about the disease to comment on the model.	Avoiding and identifying errors in health technology assessment models: qualitative study and methodological review
3	Assess and report evidence of risk model calibration.	RiGoR: reporting guidelines to address common sources of bias in risk model development
0	Assess the consistency between model outputs and the data on which the model was based.	Guidance for the Conduct and Reporting of Modeling and Simulation Studies in the Context of Health Technology Assessment
0	Assess the current treatment(s),.	Pharmacoeconomic Evaluations of Pharmacogenetic and Genomic Screening Programmes A Systematic Review on Content and Adherence to Guidelines
4	Assess the risk of bias of the available evidence and account for sources of bias when estimating values for model parameters.	Guidance for the Conduct and Reporting of Modeling and Simulation Studies in the Context of Health Technology Assessment
4	Assessment of robustness and/or possible reasons for differences.	Empirically Evaluating Decision-Analytic Models
3	Assumptions regarding the continuing effect of treatment once treatment is complete should be documented and justified.	Good Practice Guidelines for Decision-Analytic Modelling in Health Technology Assessment
0	Assumptions that drive the model are clearly identified.	The Academy of Managed Care Pharmacy Format for Formulary Submissions: An Evolving Standard—A Foundation for Managed Care Pharmacy Task Force Report
4	at the minimum, the model code and outputs for the base and the final model should be included. The code and outputs of key intermediate models may also be included as deemed necessary.	Reporting Guidelines for Population Pharmacokinetic Analyses
4	Automatic checks.	Avoiding and identifying errors in health technology assessment models: qualitative study and methodological review
1	Automatic flags (including master flag).	Avoiding and identifying errors in health technology assessment models: qualitative study and methodological review
3	Based as much as possible on data from clinical studies comparing the study medication and the comparator, on data from validated databases and/or data from literature.	Belgian Methodological Guidelines for Pharmacoeconomic Evaluations: Toward Standardization of Drug Reimbursement Requests
4	Baseline demographic and clinical characteristics of participants.	STARD-BLCM: Standards for the Reporting of Diagnostic accuracystudies that use Bayesian Latent Class Models
4	Baseline probabilities may be based on natural history data derived from epidemiological/observational studies or relate to the control group of an experimental study.	Good Practice Guidelines for Decision-Analytic Modelling in Health Technology Assessment
4	Be transparent about the model structure, computational implementation, and data. Report results clearly and in a way that addresses users’ needs.	Guidance for the Conduct and Reporting of Modeling and Simulation Studies in the Context of Health Technology Assessment
4	Best- and worst-case scenarios.	Methods for Health Economic Evaluation of Vaccines and Immunization Decision Frameworks: A Consensus Framework from a European Vaccine Economics Community
4	Both general and detailed representations of a DES structure and logic should be reported to cover the needs of different users. Detailed event documentation figures are also of benefit to the modeler when returning to the model after a period of absence.	Modeling using Discrete Event Simulation: A Report of the ISPOR-SMDM Modeling Good Research Practices Task Force-4
3	Brief justification for why the available data are adequate.	Reporting Guidelines for Population Pharmacokinetic Analyses
3	Build initial model before meeting clinicians.	Avoiding and identifying errors in health technology assessment models: qualitative study and methodological review
3	Calibrated parameters also need to capture information about uncertainty.	Methods for Health Economic Evaluation of Vaccines and Immunization Decision Frameworks: A Consensus Framework from a European Vaccine Economics Community
2	Calibration - description of acceptance criteria.	Reporting guidelines for modelling studies
3	Calibration - description of goodness-of-fit metric.	Reporting guidelines for modelling studies
2	Calibration - description of search algorithm.	Reporting guidelines for modelling studies
4	Calibration - description of source data.	Reporting guidelines for modelling studies
2	Calibration - description of stopping rule.	Reporting guidelines for modelling studies
4	Carry out a sensitivity analysis to account for uncertainty and justify modifications made to the sensitivity analysis with respect to the reference case.	Spanish recommendations on economic evaluation of health technologies
3	characteristics of the study drugs: indication, onset of action, efficacy, adverse effects, serious adverse events, intermediate outcomes and compliance.	Reporting Format for Economic Evaluation Part II: Focus on Modelling Studies
4	Characteristics of the study patients, how they were selected, and inclusion/exclusion criteria should be fully explained.	Gene Expression–Based Prognostic Signatures in Lung Cancer: Ready for Clinical Use?
4	Characteristics used to match the modeled and actual study populations (e.g., ages and, potentially, birth cohorts, risk factors.	Empirically Evaluating Decision-Analytic Models
4	Choose a perspective depending on the research question and the relevant stakeholders. There is no a priori preferred modeling perspective.	Guidance for the Conduct and Reporting of Modeling and Simulation Studies in the Context of Health Technology Assessment
3	Clarify whether there are important differences between individuals with complete and incomplete data, for example, by providing a table comparing the distributions of key exposure and outcome variables in these different groups.	Multiple imputation for missing data in epidemiological and clinical research: potential and pitfalls
0	Clear and concise synthesis, substantiated with references.	Belgian Methodological Guidelines for Pharmacoeconomic Evaluations: Toward Standardization of Drug Reimbursement Requests
3	Clear statement of clinically important objectives.	Gene Expression–Based Prognostic Signatures in Lung Cancer: Ready for Clinical Use?
2	Clearly define all participant characteristics, risk factors and outcomes. Clearly define genetic variants using a widely-used nomenclature system.	Strengthening the Reporting of Genetic Risk Prediction Studies: The GRIPS Statement
0	Clearly define all predictors used in developing the multivariable prediction model, including how and when they were measured.	Transparent reporting of a multivariable prediction model for individual prognosis or diagnosis (TRIPOD): the TRIPOD statement
0	Clearly define the outcome that is predicted by the prediction model, including how and when assessed.	Transparent reporting of a multivariable prediction model for individual prognosis or diagnosis (TRIPOD): the TRIPOD statement
3	Clinical events should not be excluded on the basis of no statistically significant difference.	Good Practice Guidelines for Decision-Analytic Modelling in Health Technology Assessment
3	clinical measures.	Reporting Format for Economic Evaluation Part II: Focus on Modelling Studies
3	Clinical trial and other databases relevant to the research question may be used; all data need to be statistically controlled for confounding variables through randomisation or other modelling techniques.	Methodological and Conduct Principles for Pharmacoeconomic Research
4	Collaborate with academia to avoid perceived industry bias.	Industry’s Perception of Presenting Pharmacoeconomic Models to Managed Care Organizations
1	Communicate considerations of the theoretical perspective in terms of how it translates to the multilevel structure of the data.	Reporting Results of Latent Growth Modeling and Multilevel Modeling Analyses: Some Recommendations for Rehabilitation Psychology
3	Compare the technology under study with the standard technology used in current health care practices.	Spanish recommendations on economic evaluation of health technologies
3	Comparison of results, including descriptions of: X Data source X Simulation setup X Discrepancies between source and simulation, and their implications X Discrepancies between simulation and observed results X Sensitivity analyses.	Model Transparency and Validation: A Report of the ISPOR-SMDM Modeling Good Research Practices Task Force-7
4	Comparison with either the treatment that is most likely to be replaced by the new treatment or, in case of add-on treatments, the current treatment without the add-on product.	Belgian Methodological Guidelines for Pharmacoeconomic Evaluations: Toward Standardization of Drug Reimbursement Requests
1	Comparison with other models in the literature should be based on confidence intervals.	Guidelines for Developing and Reporting Machine Learning Predictive Models in Biomedical Research:A Multidisciplinary View
4	Complete findings from any model comparison procedures, such as deviance tests, should be clearly reported.	Reporting Results of Latent Growth Modeling and Multilevel Modeling Analyses: Some Recommendations for Rehabilitation Psychology
1	Components of state-transition models that reflect similar clinical courses should not be recreated but rather should be incorporated once and linked to that structure throughout the model.	State-Transition Modeling: A Report of the ISPOR-SMDM Modeling Good Research Practices Task Force-3
0	Conclusions are accompanied by the appropriate caveats.	Guidelines for authors and peer reviewers of economic submissions to the BMJ
0	Conclusions follow from the data reported.	Guidelines for authors and peer reviewers of economic submissions to the BMJ
0	Conclusions should answer the research questions posed in a clear and concise manner and must be supported by the results obtained.	Spanish recommendations on economic evaluation of health technologies
3	Conduct sensitivity analysis on the time horizon and the discount rate.	Dynamic Transmission Modeling: A Report of the ISPOR-SMDM Modeling Good Research Practices Task Force-5
4	Conduct uncertainty analyses on known key structural assumptions that may have an impact on the conclusions, or justify the omission of such analyses.	Dynamic Transmission Modeling: A Report of the ISPOR-SMDM Modeling Good Research Practices Task Force-5
3	Consider publishing PE models prior to presenting results to decision makers in the field, then follow up with customizing the model to reflect organization-specific characteristics/data.	Industry’s Perception of Presenting Pharmacoeconomic Models to Managed Care Organizations
4	Consider the implications of the technology for the delivery of health care and on society as a whole.	EUR-ASSESS Project Subgroup Report on Methodology
1	Consideration of a large prospective central registry with individual patient data to provide sufficient power to test complex RP risk model hypotheses.	Prediction of radiation pneumonitis by dose–volume histogram parameters in lung cancer—a systematic review
4	Consistent with the patient population defined in registration documents.	Belgian Methodological Guidelines for Pharmacoeconomic Evaluations: Toward Standardization of Drug Reimbursement Requests
3	Constant discount rates over time should not be applied in models with a long time horizon (e.g. [20 years) according to a majority of experts.	Methods for Health Economic Evaluation of Vaccines and Immunization Decision Frameworks: A Consensus Framework from a European Vaccine Economics Community
1	Constrained resource models should consider the effect of alternative strategies on health-related outcomes, and not focus solely on measures of resource utilization and system capacity. The omission of health-related outcomes from a model should be justified.	Modeling using Discrete Event Simulation: A Report of the ISPOR-SMDM Modeling Good Research Practices Task Force-4
4	Consult with the health-system staff in the early stages of model development to ensure the incorporation of appropriate comparator products and end points.	The Academy of Managed Care Pharmacy Format for Formulary Submissions: An Evolving Standard—A Foundation for Managed Care Pharmacy Task Force Report
4	Consultation with policy makers is also desirable.	EUR-ASSESS Project Subgroup Report on Methodology
3	Correlation among parameters should be considered. Jointly estimated parameters, such as those from a regression analysis, will have direct evidence on correlation which should be reflected in the analysis. Independently estimated parameters will have no such evidence, but this should not necessarily lead to an assumption of independence. Possible approaches are to include a correlation coefficie…	Model Parameter Estimation and Uncertainty: A Report of the ISPOR-SMDM Modeling Good Research Practices Task Force-6
0	corresponding model outputs.	Calibration Methods Used in Cancer Simulation Models and Suggested Reporting Guidelines
4	Create and encourage model customization by working directly with decision makers in the development of PE models.	Industry’s Perception of Presenting Pharmacoeconomic Models to Managed Care Organizations
0	Critical appraisal of the evidence.	Belgian Methodological Guidelines for Pharmacoeconomic Evaluations: Toward Standardization of Drug Reimbursement Requests
2	Cumulative results should be reported at various time points over a model’s construed decision horizon, including a longitudinal view up to the end of the defined time horizon of the model.	Methods for Health Economic Evaluation of Vaccines and Immunization Decision Frameworks: A Consensus Framework from a European Vaccine Economics Community
0	Cycle length should be short enough to represent the frequency of clinical events and interventions.	State-Transition Modeling: A Report of the ISPOR-SMDM Modeling Good Research Practices Task Force-3
4	Data acquisition.	Guidelines for reporting an fMRI study
1	Data extraction sheets.	Belgian Methodological Guidelines for Pharmacoeconomic Evaluations: Toward Standardization of Drug Reimbursement Requests
0	Data have been interpreted and accurately incorporated into the model.	The Academy of Managed Care Pharmacy Format for Formulary Submissions: An Evolving Standard—A Foundation for Managed Care Pharmacy Task Force Report
4	Data modeling assumptions should be disclosed and supported by evidence of their general acceptance and, preferably, of their empirical validity.	Principles of Good Practice for Decision Analytic Modeling in Health-Care Evaluation: Report of the ISPOR Task Force on Good Research Practices—Modeling Studies
0	Data modeling methods should follow generally accepted methods of biostatistics and epidemiology. For modeling, meta-analysis is a valid and desirable approach, provided that care is taken to recognize heterogeneity among data sources.	Principles of Good Practice for Decision Analytic Modeling in Health-Care Evaluation: Report of the ISPOR Task Force on Good Research Practices—Modeling Studies
1	Data should not be withheld for purposes of assessing external consistency.	Good Practice Guidelines for Decision-Analytic Modelling in Health Technology Assessment
3	Data sources and results should not be rejected solely because they do not reach generally accepted probability thresholds defining “statistical significance” (e.g., P > .05). All evidence, even if insufficient to rule out randomness as a cause, may be legitimately incorporated into models.	Principles of Good Practice for Decision Analytic Modeling in Health-Care Evaluation: Report of the ISPOR Task Force on Good Research Practices—Modeling Studies
3	Data uncertainty.	Belgian Methodological Guidelines for Pharmacoeconomic Evaluations: Toward Standardization of Drug Reimbursement Requests
3	Decide whether using future observations to assess a model is appropriate based on the research question and the modeling goals.	Guidance for the Conduct and Reporting of Modeling and Simulation Studies in the Context of Health Technology Assessment
1	Define a measurement for the prediction goal.	Guidelines for Developing and Reporting Machine Learning Predictive Models in Biomedical Research:A Multidisciplinary View
1	Define the model validation strategies. Internal validation is the minimum requirement; external validation should also be performed whenever possible.	Guidelines for Developing and Reporting Machine Learning Predictive Models in Biomedical Research:A Multidisciplinary View
4	Define the patients or population, intervention, and comparators relevant to the study question. The primary perspective of the study may also be stated in the question.	A taxonomy of model structures for economic evaluation of health technologies
0	Define the performance metrics to select the best model.	Guidelines for Developing and Reporting Machine Learning Predictive Models in Biomedical Research:A Multidisciplinary View
0	Define the predictor variables.	Guidelines for Developing and Reporting Machine Learning Predictive Models in Biomedical Research:A Multidisciplinary View
3	Define the success criteria for prediction (eg, based on metrics in internal validation or external validation in the context of the clinical problem).	Guidelines for Developing and Reporting Machine Learning Predictive Models in Biomedical Research:A Multidisciplinary View
4	Define the validation metrics. For regression problems, the normalized root-mean-square error should be used. For classification problems, the metrics should include sensitivity, specificity, positive predictive value, negative predictive value, area under the ROCd curve, and calibration plot.	Guidelines for Developing and Reporting Machine Learning Predictive Models in Biomedical Research:A Multidisciplinary View
4	Defining quality metrics for prediction models.	Guidelines for Developing and Reporting Machine Learning Predictive Models in Biomedical Research:A Multidisciplinary View
4	Definition and rationale of prior information and sensitivity analysis.	STARD-BLCM: Standards for the Reporting of Diagnostic accuracystudies that use Bayesian Latent Class Models
4	Describe all analytical methods supporting the evaluation. This could include methods for dealing with skewed, missing, or censored data; extrapolation methods; methods for pooling data; approaches to validate or make adjustments (such as half cycle corrections) to a model; and methods for handling population heterogeneity and uncertainty.	Consolidated Health Economic Evaluation Reporting Standards (CHEERS) statement
4	Describe all structural or other assumptions underpinning the decision-analytical model.	Consolidated Health Economic Evaluation Reporting Standards (CHEERS) statement
3	Describe all subgroups, interactions, and exploratory analyses that were examined.	Strengthening the Reporting of Genetic Risk Prediction Studies: The GRIPS Statement
1	Describe and give reasons for the specific type of decision-analytical model used. Providing a figure to show model structure is strongly recommended.	Consolidated Health Economic Evaluation Reporting Standards (CHEERS) statement
3	Describe and justify the assumptions required for extrapolating beyond observed data and transporting information from various data sources to a common (target) setting. Subject these assumptions to stability and sensitivity analyses.	Guidance for the Conduct and Reporting of Modeling and Simulation Studies in the Context of Health Technology Assessment
0	Describe any efforts with regard to missing data, including a summary of the extent of missing data at the different levels and any findings regarding the mechanism(s) for missing data.	Reporting Results of Latent Growth Modeling and Multilevel Modeling Analyses: Some Recommendations for Rehabilitation Psychology
4	Describe any model updating (for example, recalibration) arising from the validation, if done.	Transparent reporting of a multivariable prediction model for individual prognosis or diagnosis (TRIPOD): the TRIPOD statement
4	Describe approaches and data sources used to estimate resource use associated with model health states. Describe primary or secondary research methods for valuing each resource item in terms of its unit cost. Describe any adjustments made to approximate to opportunity costs.	Consolidated Health Economic Evaluation Reporting Standards (CHEERS) statement
4	Describe characteristics of the base case population and subgroups analysed, including why they were chosen.	Consolidated Health Economic Evaluation Reporting Standards (CHEERS) statement
1	Describe data collection, including timing of specimen collection for biomarker measurement. Document where there was blinding to clinical outcomes.	RiGoR: reporting guidelines to address common sources of bias in risk model development
3	Describe eligibility criteria for participants, and sources and methods of selection of participants.	Strengthening the Reporting of Genetic Risk Prediction Studies: The GRIPS Statement
	Describe eligibility criteria for participants.	Transparent reporting of a multivariable prediction model for individual prognosis or diagnosis (TRIPOD): the TRIPOD statement
0	Describe fully the methods used for identification of included studies and synthesis of clinical effectiveness data.	Consolidated Health Economic Evaluation Reporting Standards (CHEERS) statement
3	Describe how candidate models were evaluated and how the fi nal model(s) were selected.	Guidelines for Accurate and Transparent Health Estimates Reporting: the GATHER statement
3	Describe how genetic variants were handled in the analyses. (b) Explain how other quantitative variables were handled in the analyses. If applicable, describe which groupings were chosen, and why.	Strengthening the Reporting of Genetic Risk Prediction Studies: The GRIPS Statement
0	Describe how missing data were handled (for example, complete-case analysis, single imputation, multiple imputation) with details of any imputation method.	Transparent reporting of a multivariable prediction model for individual prognosis or diagnosis (TRIPOD): the TRIPOD statement
0	Describe how model-selection bias was addressed in assessing the performance of final reported model(s). If model-selection bias was not addressed, state this explicitly.	RiGoR: reporting guidelines to address common sources of bias in risk model development
3	Describe how predictors were handled in the analyses.	Transparent reporting of a multivariable prediction model for individual prognosis or diagnosis (TRIPOD): the TRIPOD statement
4	Describe how the data were identified and how the data were accessed.	Guidelines for Accurate and Transparent Health Estimates Reporting: the GATHER statement
0	Describe how the outcome is defined (e.g., precise definition for disease diagnosis, or death from any cause vs. specific cause).	RiGoR: reporting guidelines to address common sources of bias in risk model development
2	Describe how the research question/theory of change is consistent with the explanatory and response measures.	Reporting Results of Latent Growth Modeling and Multilevel Modeling Analyses: Some Recommendations for Rehabilitation Psychology
4	Describe methods for assessing model calibration.	RiGoR: reporting guidelines to address common sources of bias in risk model development
4	Describe methods of calculating uncertainty of the estimates. State which sources of uncertainty were, and were not, accounted for in the uncertainty analysis.	Guidelines for Accurate and Transparent Health Estimates Reporting: the GATHER statement
3	Describe sources of data and details of methods of assessment (measurement) for each variable. (b) Give a detailed description of genotyping and other laboratory methods.	Strengthening the Reporting of Genetic Risk Prediction Studies: The GRIPS Statement
1	Describe the basic statistics of the dataset, particularly of the response variable. These include the ratio of positive to negative classes for a classification problem and the distribution of the response variable for regression problem.	Guidelines for Developing and Reporting Machine Learning Predictive Models in Biomedical Research:A Multidisciplinary View
2	Describe the characteristics of the participants (basic demographics, clinical features, available predictors), including the number of participants with missing data for predictors and outcome.	Transparent reporting of a multivariable prediction model for individual prognosis or diagnosis (TRIPOD): the TRIPOD statement
1	Describe the coding of the time variable and the merits of the choice in terms of how it pertains to the theory of change and/or interpretation.	Reporting Results of Latent Growth Modeling and Multilevel Modeling Analyses: Some Recommendations for Rehabilitation Psychology
0	Describe the data preprocessing performed, including data cleaning and transformation. Remove outliers with impossible or extreme responses; state any criteria used for outlier removal.	Guidelines for Developing and Reporting Machine Learning Predictive Models in Biomedical Research:A Multidisciplinary View
4	Describe the effects on the results of uncertainty for all input parameters, and uncertainty related to the structure of the model and assumptions.	Consolidated Health Economic Evaluation Reporting Standards (CHEERS) statement
1	Describe the flow of participants through the study, including the number of participants with and without the outcome and, if applicable, a summary of the follow-up time. A diagram may be helpful.	Transparent reporting of a multivariable prediction model for individual prognosis or diagnosis (TRIPOD): the TRIPOD statement
4	Describe the interventions or strategies being compared and state why they were chosen.	Consolidated Health Economic Evaluation Reporting Standards (CHEERS) statement
3	Describe the methods for identifying and analyzing data. Make data choices based on the research question and the model’s scope and structure. Report all data sources clearly and provide explicit references.	Guidance for the Conduct and Reporting of Modeling and Simulation Studies in the Context of Health Technology Assessment
4	Describe the model, including its scope, structure, and assumptions. Provide justification for assumptions and choices.	A taxonomy of model structures for economic evaluation of health technologies
3	Describe the model’s structure in both words and figures and describe how it affords the ability to explore the question(s) of interest.	Individual-Based Simulation Models of HIV Transmission: Reporting Quality and Recommendations
3	Describe the parameters used to implement individual interaction in the model and justify the data used to parameterize these parameters.	Individual-Based Simulation Models of HIV Transmission: Reporting Quality and Recommendations
4	Describe the perspective of the study and relate this to the costs being evaluated.	Consolidated Health Economic Evaluation Reporting Standards (CHEERS) statement
4	Describe the quality (e.g., strength of evidence) of the data used in the model. Be explicit about data limitations and how they were dealt with. Try to quantify the impact of the limitations on the uncertainty of the evaluation results.	A taxonomy of model structures for economic evaluation of health technologies
3	Describe the quantity and quality of the data used to inform parameters for the population(s) of interest.	Individual-Based Simulation Models of HIV Transmission: Reporting Quality and Recommendations
4	Describe the setting.	Reporting Format for Economic Evaluation Part II: Focus on Modelling Studies
4	Describe the study design or source of data (for example, randomised trial, cohort, or registry data), separately for the development and validation data sets, if applicable.	Transparent reporting of a multivariable prediction model for individual prognosis or diagnosis (TRIPOD): the TRIPOD statement
0	Describe the study design. Was this a cohort study? A case–control study? Note: matched case control studies are generally not suitable for risk model development unless special methods and external data are used.	RiGoR: reporting guidelines to address common sources of bias in risk model development
4	Describe the study subjects: The inclusion and exclusion criteria (and resulting sample sizes), setting and locations where the data were collected. Descriptive statistics should include variable ranges.	RiGoR: reporting guidelines to address common sources of bias in risk model development
4	Describe the technology, including its state of development and diffusion. Identify alternative technologies.	EUR-ASSESS Project Subgroup Report on Methodology
3	Describe the time span of data and the sample or cohort size.	Guidelines for Developing and Reporting Machine Learning Predictive Models in Biomedical Research:A Multidisciplinary View
0	Describe the trend(s) being tested.	Reporting Results of Latent Growth Modeling and Multilevel Modeling Analyses: Some Recommendations for Rehabilitation Psychology
3	Describe the type of analysis used to account for missing data (eg, multiple imputation), and the assumptions that were made (eg, missing at random).	Multiple imputation for missing data in epidemiological and clinical research: potential and pitfalls
3	Describe the type of input matrix (for LGM) and any data considerations such as centering (for both LGM and MLM).	Reporting Results of Latent Growth Modeling and Multilevel Modeling Analyses: Some Recommendations for Rehabilitation Psychology
2	Describe the validity of the model programming by discussing how model bugs and program issues were checked and if modifications to model implementation were explored.	Individual-Based Simulation Models of HIV Transmission: Reporting Quality and Recommendations
3	Describe variable selection: how were variables selected to include in the risk model or classifier? Pre-specified prior to any analysis of the data? Selected based on univariate analysis? An exhaustive search over a set of models? Stepwise procedure?	RiGoR: reporting guidelines to address common sources of bias in risk model development
4	Describe what outcomes were used as the measure(s) of benefit in the evaluation and their relevance for the type of analysis performed.	Consolidated Health Economic Evaluation Reporting Standards (CHEERS) statement
4	Describe which parameters were parameterized from: (i) previous parameters used in other pandemic models in the literature; (ii) data published in the literature, e.g. clinical trials, cohort studies; and (iii) pandemic data, e.g. time series of number of cases, attack rates.	Trends in parameterization, economics and host behaviour in influenza pandemic modelling: a review and reporting protocol
3	Description of acceptance criteria.	Calibration Methods Used in Cancer Simulation Models and Suggested Reporting Guidelines
0	description of data source.	Calibration Methods Used in Cancer Simulation Models and Suggested Reporting Guidelines
3	description of goodness of fit metric.	Calibration Methods Used in Cancer Simulation Models and Suggested Reporting Guidelines
3	description of identification of specific search algorithm.	Calibration Methods Used in Cancer Simulation Models and Suggested Reporting Guidelines
	description of stopping rule.	Calibration Methods Used in Cancer Simulation Models and Suggested Reporting Guidelines
0	description of the disease and the interventions studied.	Belgian Methodological Guidelines for Pharmacoeconomic Evaluations: Toward Standardization of Drug Reimbursement Requests
3	description of the healthcare system.	Reporting Format for Economic Evaluation Part II: Focus on Modelling Studies
0	description of the objectives of a modelling study.	Reporting Format for Economic Evaluation Part II: Focus on Modelling Studies
4	description of the tests under evaluation, in sufficient detail to allow replication, and/or cite references.	STARD-BLCM: Standards for the Reporting of Diagnostic accuracystudies that use Bayesian Latent Class Models
0	description of validation data.	Calibration Methods Used in Cancer Simulation Models and Suggested Reporting Guidelines
1	Detailed account of the demographic, tumor, and treatment factors in relation to the study population being reported.	Prediction of radiation pneumonitis by dose–volume histogram parameters in lung cancer—a systematic review
4	Details of statistical tests and confidence intervals are given for stochastic data.	Guidelines for authors and peer reviewers of economic submissions to the BMJ
4	Details of the method of synthesis or meta-analysis of estimates are given.	Guidelines for authors and peer reviewers of economic submissions to the BMJ
3	Details on subject sample.	Guidelines for reporting an fMRI study
1	Determine a set of candidate modeling techniques (eg, logistic regression, random forest, or deep learning). If only one type of model was used, justify the decision for using that model.	Guidelines for Developing and Reporting Machine Learning Predictive Models in Biomedical Research:A Multidisciplinary View
4	Determine the targeted level of complexity (or parsimony) based on the research question and the model scope. It is often preferable to build a simpler model first and progressively increase the degree of complexity.	Guidance for the Conduct and Reporting of Modeling and Simulation Studies in the Context of Health Technology Assessment
0	Develop skills for analysing problems.	Avoiding and identifying errors in health technology assessment models: qualitative study and methodological review
4	Develop skills in developing programs.	Avoiding and identifying errors in health technology assessment models: qualitative study and methodological review
4	Develop skills in scrutinising models.	Avoiding and identifying errors in health technology assessment models: qualitative study and methodological review
4	Develop skills in understanding.	Avoiding and identifying errors in health technology assessment models: qualitative study and methodological review
0	Developing skills besides health economics.	Avoiding and identifying errors in health technology assessment models: qualitative study and methodological review
4	Developing written documentation of the proposed model structure.	Avoiding and identifying errors in health technology assessment models: qualitative study and methodological review
4	Development of guidelines.	Avoiding and identifying errors in health technology assessment models: qualitative study and methodological review
3	did acceptance criteria allow for multiple parameter sets to be accepted.	Calibration Methods Used in Cancer Simulation Models and Suggested Reporting Guidelines
1	Did the analytic horizon allow time for all relevant and important outcomes? Were benefits and costs that went beyond 1 year discounted (3–5%) and justification given for the discount rate?	Development and Validation of a Grading System for the Quality of Cost-Effectiveness Studies
4	Did the analytic horizon allow time for all relevant and important outcomes? Were benefits and costs that went beyond 1 year discounted (3%–5%) and justification given for the discount rate?	The Quality of Published Health Economic Analyses in Digestive Diseases: A Systematic Review and Quantitative Appraisal
3	Did the author(s) explicitly discuss direction and magnitude of potential biases?	Development and Validation of a Grading System for the Quality of Cost-Effectiveness Studies
	Did the author(s) explicitly discuss direction and magnitude of potential biases?	The Quality of Published Health Economic Analyses in Digestive Diseases: A Systematic Review and Quantitative Appraisal
4	Did the presentation and discussion of the results of the study include all of the issues that are of concern to users?	Standardizing Methodologies for Economic Evaluation in Health Care
3	Did the study involve a comparison of alternative treatments for patients with the same clinical condition? Were those alternatives explicitly stated? Was the analysis therefore an incremental analysis?	Guidelines for Economic Analysis of Pharmaceutical Products A Draft Document for Ontario and Canada
0	discloses relationships between the performer of the study and the sponsor.	Reporting Format for Economic Evaluation Part II: Focus on Modelling Studies
1	Discrete event simulation (DES) models should be used when the problem under study involves constrained or limited resources. DES is also an attractive option in non-constrained models when there are interactions between individuals, populations and/or their environment, when time-to-event is best described stochastically rather than with fixed time intervals and time dependencies are important, …	Modeling using Discrete Event Simulation: A Report of the ISPOR-SMDM Modeling Good Research Practices Task Force-4
0	Discuss any limitations of the study (such as nonrepresentative sample, few events per predictor, missing data).	Transparent reporting of a multivariable prediction model for individual prognosis or diagnosis (TRIPOD): the TRIPOD statement
3	Discuss assumptions with clinicians throughout process.	Avoiding and identifying errors in health technology assessment models: qualitative study and methodological review
3	Discuss data sources with clinician (directed by clinician).	Avoiding and identifying errors in health technology assessment models: qualitative study and methodological review
3	Discuss how biological and behavioral heterogeneity is implemented in the model structure and whether this implementation allows for flexibility and specificity.	Individual-Based Simulation Models of HIV Transmission: Reporting Quality and Recommendations
4	Discuss how the behavior and inference of the model changes when particular assumptions (e.g. alternative mixing patterns, different levels of heterogeneity for behavior and biology) are altered or deleted.	Individual-Based Simulation Models of HIV Transmission: Reporting Quality and Recommendations
0	Discuss issues related to the conversion of data to fit the time step used.	Individual-Based Simulation Models of HIV Transmission: Reporting Quality and Recommendations
3	Discuss known and possible limitations to generalizability or applicability of risk model.	RiGoR: reporting guidelines to address common sources of bias in risk model development
1	Discuss likely impact of intervention with clinicians.	Avoiding and identifying errors in health technology assessment models: qualitative study and methodological review
0	Discuss limitations and assumptions of the study, particularly those concerning study design, selection of participants, and measurements and analyses, and discuss their impact on the results of the study.	Strengthening the Reporting of Genetic Risk Prediction Studies: The GRIPS Statement
0	Discuss limitations of the estimates. Include a discussion of any modelling assumptions or data limitations that aff ect interpretation of the estimates.	Guidelines for Accurate and Transparent Health Estimates Reporting: the GATHER statement
3	Discuss prospects of final risk model for satisfying the research goal.	RiGoR: reporting guidelines to address common sources of bias in risk model development
4	Discuss the following potential limitations: Assumed input and output data format. Potential pitfalls in interpreting the model. Potential bias of the data used in modeling. Generalizability of the data.	Guidelines for Developing and Reporting Machine Learning Predictive Models in Biomedical Research:A Multidisciplinary View
4	Discuss the generalizability and, if pertinent, the health care relevance of the study results.	Strengthening the Reporting of Genetic Risk Prediction Studies: The GRIPS Statement
3	Discuss the potential clinical use of the model and implications for future research.	Transparent reporting of a multivariable prediction model for individual prognosis or diagnosis (TRIPOD): the TRIPOD statement
3	Discuss what is possible with clinicians.	Avoiding and identifying errors in health technology assessment models: qualitative study and methodological review
1	Discuss what was done to satisfy the assumptions of the statistical technique, such as examination of data distributions and linearity among measures.	Reporting Results of Latent Growth Modeling and Multilevel Modeling Analyses: Some Recommendations for Rehabilitation Psychology
3	Discuss whether the model is able to reproduce the behavior of other populations or interventions of interest.	Individual-Based Simulation Models of HIV Transmission: Reporting Quality and Recommendations
1	Discuss whether the variables included in the imputation model make the missing at random assumption plausible.	Multiple imputation for missing data in epidemiological and clinical research: potential and pitfalls
1	Disease or condition, patient population, natural history, clinical course, and outcomes.	The Academy of Managed Care Pharmacy Format for Formulary Submissions: An Evolving Standard—A Foundation for Managed Care Pharmacy Task Force Report
4	Disease states/pathways should reflect the underlying biological/clinical process of the disease in question and the impact of interventions.	Good Practice Guidelines for Decision-Analytic Modelling in Health Technology Assessment
1	Do input parameters for post-diagnosis disease progression, costs and utility values reflect current treatment options?	A review and critique of modelling in prioritising and designing screening programmes
1	Do not make decisions to use a fixed-effect or random-effects model based on I2 or tests for heterogeneity.	Meta-analysis of randomized phase II trials to inform subsequent phase III decisions
2	Do not withhold data from model development for the sole purpose of assessing model validity.	Guidance for the Conduct and Reporting of Modeling and Simulation Studies in the Context of Health Technology Assessment
3	Do results present probabilistic distributions for all combinations (‘‘scenarios’’) of plausible methodological choices, nonparameterizable structural choices/ assumptions, and parameters for which no probability distribution could be specified?	Accounting for Methodological, Structural, and Parameter Uncertainty in Decision- Analytic Models: A Practical Guide
4	Do the authors generalize the conclusions to other settings or patient/client groups?	The Pediatric Quality Appraisal Questionnaire: An Instrument for Evaluation of the Pediatric Health Economics Literature
4	Do the authors justify the alternative values or ranges for sensitivity analysis?	The Pediatric Quality Appraisal Questionnaire: An Instrument for Evaluation of the Pediatric Health Economics Literature
4	Do the authors justify the health outcome(s) selected?	The Pediatric Quality Appraisal Questionnaire: An Instrument for Evaluation of the Pediatric Health Economics Literature
3	Do the authors justify the time horizon selected?	The Pediatric Quality Appraisal Questionnaire: An Instrument for Evaluation of the Pediatric Health Economics Literature
0	Do the authors provide relevant appendices?	Reporting guidelines for modelling studies
0	Do the conclusions follow from the data reported?	Criteria list for assessment of methodological quality of economic evaluations: Consensus on Health Economic Criteria
4	Do the disease states (state transition model) or the pathways (decision tree model) reflect the underlying biological process of the disease in question and the impact of the interventions?	Reporting guidelines for modelling studies
3	Do the methods for pooling multiple estimates of screening test characteristics control for heterogeneity between studies?	A review and critique of modelling in prioritising and designing screening programmes
3	Document how markers were used: transformations (e.g., log)? categorization of continuous variables? Other adjustments (e.g. kidney biomarkers adjusted for urine creatinine)?	RiGoR: reporting guidelines to address common sources of bias in risk model development
4	Document measures of model performance, e.g. AUC for risk models; sensitivity and specificity for a pre-selected risk threshold; report methods to quantify uncertainty (e.g., 95% confidence intervals via bootstrapping).	RiGoR: reporting guidelines to address common sources of bias in risk model development
1	Document methodology to avoid or correct for resubsitution bias in measures of the performance of the final reported model(s).	RiGoR: reporting guidelines to address common sources of bias in risk model development
3	Document methodology used to develop risk model or classifier: logistic regression? logic regression? relative risk regression?	RiGoR: reporting guidelines to address common sources of bias in risk model development
0	Does a well-defined objective exist? Is it clear, explicit and answerable?	Health Economic Evaluations Using Decision Analytic Modeling
1	Does the decision problem require a short time horizon?	A Systematic Review of Research Guidelines in Decision-Analytic Modeling
3	Does the main analysis of the model sample a large number of input parameter sets according to the weights attached to each input parameter set, from which mean values and probability distributions of cost-effectiveness are derived?	A review and critique of modelling in prioritising and designing screening programmes
3	Does the model consider the cost of the intervention and/or the economic impact of the disease?	Trends in parameterization, economics and host behaviour in influenza pandemic modelling: a review and reporting protocol
3	Does the model facilitate the alternative representation of disease incidence and progression for screening attenders and non-attenders?	A review and critique of modelling in prioritising and designing screening programmes
1	Does the model have sufﬁcient face validity to make its results credible for your decision?	Questionnaire to Assess Relevance and Credibility of Modeling Studies for Informing Health Care Decision Making: An ISPOR-AMCP-NPC Good Practice Task Force Report
0	Does the model incorporate all relevant aspects of the disease and intervention?	Accounting for Methodological, Structural, and Parameter Uncertainty in Decision- Analytic Models: A Practical Guide
3	Does the model represent the daily medical practice in the country where built?	Health Economic Evaluations Using Decision Analytic Modeling
2	Does the model seek to guide decision making that will optimise net benefit? Are there groups whose infection would lead to higher economic impacts? Was this distinction considered? Are costs per reduction of disease burden provided?	Trends in parameterization, economics and host behaviour in influenza pandemic modelling: a review and reporting protocol
3	Does the overall analytical approach incorporate the relevant perspectives (e.g. health service or societal) and relevant objective functions (e.g. maximising health gain)?	Generalisability in economic evaluation studies in healthcare: a review and case studies
3	Does the post-diagnosis section of the model describe disease progression to death using treatment models that are representative of current treatment patterns for different stages of the disease?	A review and critique of modelling in prioritising and designing screening programmes
2	Does the report describe the alternatives in adequate detail?	The Pediatric Quality Appraisal Questionnaire: An Instrument for Evaluation of the Pediatric Health Economics Literature
4	Does the study discuss the generalizability of the results to other settings and patient/client groups?	Criteria list for assessment of methodological quality of economic evaluations: Consensus on Health Economic Criteria
3	Draw out pathways on paper with clinicians.	Avoiding and identifying errors in health technology assessment models: qualitative study and methodological review
3	economic measures.	Reporting Format for Economic Evaluation Part II: Focus on Modelling Studies
3	Effectiveness and resource data from one setting may be extrapolated to other settings if differences in medical intervention, treatment patterns, outcomes of existing treatment, and populations are addressed.	Methodological and Conduct Principles for Pharmacoeconomic Research
3	effectiveness measures.	Reporting Format for Economic Evaluation Part II: Focus on Modelling Studies
0	Either probabilistic (Monte Carlo, first-order) simulation or deterministic (cohort) simulation is acceptable.	Principles of Good Practice for Decision Analytic Modeling in Health-Care Evaluation: Report of the ISPOR Task Force on Good Research Practices—Modeling Studies
3	Eligibility criteria and description of the source population.	STARD-BLCM: Standards for the Reporting of Diagnostic accuracystudies that use Bayesian Latent Class Models
4	Ensure that model assumptions and calculations are transparent.	Industry’s Perception of Presenting Pharmacoeconomic Models to Managed Care Organizations
4	Ensuring transparency of model.	Avoiding and identifying errors in health technology assessment models: qualitative study and methodological review
1	Epidemiological data for Belgium presented for the entire target population and relevant subgroups.	Belgian Methodological Guidelines for Pharmacoeconomic Evaluations: Toward Standardization of Drug Reimbursement Requests
0	Establish clear objectives and formulate well-defined questions in terms of the objectives of the study.	Spanish recommendations on economic evaluation of health technologies
4	Establish ongoing long-term involvement with clinicians who know about disease.	Avoiding and identifying errors in health technology assessment models: qualitative study and methodological review
4	Estimates of diagnostic accuracy under alternative prior specification and their precision (such as 95% credible/probability intervals).	STARD-BLCM: Standards for the Reporting of Diagnostic accuracystudies that use Bayesian Latent Class Models
4	Evaluate the model with respect to the specified modeling goals.	Guidance for the Conduct and Reporting of Modeling and Simulation Studies in the Context of Health Technology Assessment
4	Every model should have non−technical documentation that should be freely accessible to any interested reader. At a minimum it should describe in non−technical terms the type of model and intended applications; funding sources; model structure; inputs, outputs, other components that determine the model’s function, and their relationships; data sources; validation methods and results; and limitati…	Model Transparency and Validation: A Report of the ISPOR-SMDM Modeling Good Research Practices Task Force-7
4	Every model should have technical documentation, written in sufficient detail to enable a reader with the necessary expertise to evaluate the model and potentially reproduce it. The technical documentation should be made available openly or under agreements that protect intellectual property, at the discretion of the modelers.	Model Transparency and Validation: A Report of the ISPOR-SMDM Modeling Good Research Practices Task Force-7
0	Experimental design.	Guidelines for reporting an fMRI study
1	Expert clinical opinion may be used for certain limited purposes when other data sources are not available (e.g. dealing with missing data, adjusting for protocol-driven resource usage, estimating probabilities in decision analysis, and when collection of primary data is unethical).	Methodological and Conduct Principles for Pharmacoeconomic Research
3	Expert opinion is a legitimate method for assessing parameters, provided either that these parameters are shown not to affect the results importantly or that a sensitivity analysis is reported on these parameters with a clear statement that results are conditional upon this (these) subjective estimate(s).	Principles of Good Practice for Decision Analytic Modeling in Health-Care Evaluation: Report of the ISPOR Task Force on Good Research Practices—Modeling Studies
3	Explain and justify any causal relationships and extrapolation techniques used in the model. Base the extrapolation of data on valid techniques that reflect reasonable scientific evidence, and test through sensitivity analysis.	A taxonomy of model structures for economic evaluation of health technologies
1	Explain choices related to “fixing” a bivariate residual relationship to zero.	Latent Class Analysis: An example for reporting results
4	Explain how the study size was arrived at.	Transparent reporting of a multivariable prediction model for individual prognosis or diagnosis (TRIPOD): the TRIPOD statement
4	Explain how to use the prediction model.	Transparent reporting of a multivariable prediction model for individual prognosis or diagnosis (TRIPOD): the TRIPOD statement
4	Explain practical costs of prediction errors (eg, implications of underdiagnosis or overdiagnosis).	Guidelines for Developing and Reporting Machine Learning Predictive Models in Biomedical Research:A Multidisciplinary View
0	Explain reasoning choices for choosing a specific model.	Latent Class Analysis: An example for reporting results
3	Explain the medical context (including whether diagnostic or prognostic) and rationale for developing or validating the multivariable prediction model, including references to existing models.	Transparent reporting of a multivariable prediction model for individual prognosis or diagnosis (TRIPOD): the TRIPOD statement
4	Explain the need for an individual-based model in the context of the objectives by referencing necessary model features.	Individual-Based Simulation Models of HIV Transmission: Reporting Quality and Recommendations
0	Explain the scientific background and rationale for the prediction study.	Strengthening the Reporting of Genetic Risk Prediction Studies: The GRIPS Statement
1	Explicitly state if inferences are corrected for multiple comparisons, and if so, what method and over what region.	Guidelines for reporting an fMRI study
3	Explicitly state the research question and the modeling goals. Describe and justify the decision to use modeling to address the research question. Use a conceptual model to guide the development of the mathematical model.	Guidance for the Conduct and Reporting of Modeling and Simulation Studies in the Context of Health Technology Assessment
0	Exposition of model during research team meetings.	Avoiding and identifying errors in health technology assessment models: qualitative study and methodological review
4	Failure to account for heterogeneity within the modeled population can lead to errors in model results. When appropriate, modeled populations should be disaggregated according to strata that have different event probabilities, quality of life, and costs.	Principles of Good Practice for Decision Analytic Modeling in Health-Care Evaluation: Report of the ISPOR Task Force on Good Research Practices—Modeling Studies
3	Favor continuous distributions that portray uncertainty realistically over the theoretical range of the parameter. Careful consideration should be given to whether convenient-to-fit but implausible distributions (such as the Triangular) should have a role in PSA.	Model Parameter Estimation and Uncertainty: A Report of the ISPOR-SMDM Modeling Good Research Practices Task Force-6
3	Flow of participants, using a diagram.	STARD-BLCM: Standards for the Reporting of Diagnostic accuracystudies that use Bayesian Latent Class Models
4	Follow good modelling practices when constructing the model used to conduct the evaluation. Analysts are encouraged to consult good modelling practice guidelines as required.	A taxonomy of model structures for economic evaluation of health technologies
4	For certain decision problems, it may be important to report not only the expected value but also the distribution of the outcomes of interest.	State-Transition Modeling: A Report of the ISPOR-SMDM Modeling Good Research Practices Task Force-3
4	For discrete time models, the cycle length should be dictated by the natural history of disease. It should be the minimum interval over which the pathology or symptoms are expected to alter.	Good Practice Guidelines for Decision-Analytic Modelling in Health Technology Assessment
0	For each piece of software used, give the version number (or, if no version number is available, date of last application of updates).	Guidelines for reporting an fMRI study
3	For economic studies, when a probabilistic SA is performed without an accompanying expected value of information analysis, options for presenting results include cost-effectiveness acceptability curves and distributions of net monetary benefit or net health benefit. When more than two comparators are involved, curves for each comparator should be plotted on the same graph.	Model Parameter Estimation and Uncertainty: A Report of the ISPOR-SMDM Modeling Good Research Practices Task Force-6
4	For model selection, include discussion on (1) balance between model accuracy and model simplicity or interpretability, and (2) the familiarity with the modeling techniques of the end user.	Guidelines for Developing and Reporting Machine Learning Predictive Models in Biomedical Research:A Multidisciplinary View
3	For models, probabilistic sensitivity analyses.	Belgian Methodological Guidelines for Pharmacoeconomic Evaluations: Toward Standardization of Drug Reimbursement Requests
4	For multi−application models, modelers should describe criteria for determining when validations should be repeated and/or expanded.	Model Transparency and Validation: A Report of the ISPOR-SMDM Modeling Good Research Practices Task Force-7
4	For parameters taken directly from previous pandemic modelling studies, how were these derived? Do they apply to the case being studied? Is there a risk of model overfitting, e.g. by using epidemic case data to fit both transmission and infectious rate parameters?	Trends in parameterization, economics and host behaviour in influenza pandemic modelling: a review and reporting protocol
3	For purposes of assessing input distributions, the preferred methodology is to use posterior distributions obtained from formal meta-analyses and Bayesian analysis, but practical considerations may lead to the use of expert judgment.	Principles of Good Practice for Decision Analytic Modeling in Health-Care Evaluation: Report of the ISPOR Task Force on Good Research Practices—Modeling Studies
1	For retrospective studies, split the data into a derivation set and a validation set. For prospective studies, define the starting time for validation data collection.	Guidelines for Developing and Reporting Machine Learning Predictive Models in Biomedical Research:A Multidisciplinary View
3	For structural sensitivity analyses, alternative structures should be implemented within a single DES.	Modeling using Discrete Event Simulation: A Report of the ISPOR-SMDM Modeling Good Research Practices Task Force-4
0	For validation, describe how the predictions were calculated.	Transparent reporting of a multivariable prediction model for individual prognosis or diagnosis (TRIPOD): the TRIPOD statement
4	For validation, discuss the results with reference to performance in the development data, and any other validation data.	Transparent reporting of a multivariable prediction model for individual prognosis or diagnosis (TRIPOD): the TRIPOD statement
3	For validation, identify any differences from the development data in setting, eligibility criteria, outcome, and predictors.	Transparent reporting of a multivariable prediction model for individual prognosis or diagnosis (TRIPOD): the TRIPOD statement
2	For validation, show a comparison with the development data of the distribution of important variables (demographics, predictors and outcome).	Transparent reporting of a multivariable prediction model for individual prognosis or diagnosis (TRIPOD): the TRIPOD statement
3	Formally validate the model, and state how this was done.	A taxonomy of model structures for economic evaluation of health technologies
3	Formulate the assessment question or questions. The questions asked and the measures used must address the concerns of each of the interested parties.	EUR-ASSESS Project Subgroup Report on Methodology
3	Full details of the analysis method must be provided, including normalization procedures, gene filtering methods, variable selection and model building technique(s), handling of missing data, any cutoffs used, and rationale behind the cutoffs.	Gene Expression–Based Prognostic Signatures in Lung Cancer: Ready for Clinical Use?
1	Full details of the final prognostic model(s) should be reported so that others can use it to classify patients in independent datasets.	Gene Expression–Based Prognostic Signatures in Lung Cancer: Ready for Clinical Use?
0	Fully disclose any potential conflicts of interest.	Guidance for the Conduct and Reporting of Modeling and Simulation Studies in the Context of Health Technology Assessment
0	Fully reference all sources of information, including published literature and tools such as evidence tables.	EUR-ASSESS Project Subgroup Report on Methodology
4	Gather the best available evidence on key model parameters for which the model results are most sensitive. Justify any failure to gather the best available evidence of such parameters.	A taxonomy of model structures for economic evaluation of health technologies
0	Give an overall interpretation of results considering objectives, limitations, multiplicity of analyses, results from similar studies, and other relevant evidence.	Strengthening the Reporting of Genetic Risk Prediction Studies: The GRIPS Statement
4	Give an overall interpretation of the results, considering objectives, limitations, results from similar studies, and other relevant evidence.	Transparent reporting of a multivariable prediction model for individual prognosis or diagnosis (TRIPOD): the TRIPOD statement
0	Give details of treatments received, if relevant.	Transparent reporting of a multivariable prediction model for individual prognosis or diagnosis (TRIPOD): the TRIPOD statement
4	Handling model complexity.	Avoiding and identifying errors in health technology assessment models: qualitative study and methodological review
3	Has a discussion about the inclusion/exclusion of assumptions affecting the structure of the model been included?	A Systematic Review of Research Guidelines in Decision-Analytic Modeling
3	Has a graphical description of the model been provided?	A Systematic Review of Research Guidelines in Decision-Analytic Modeling
4	Has a PSA been included?	A Systematic Review of Research Guidelines in Decision-Analytic Modeling
0	Has a type of model been chosen and discussed?	A Systematic Review of Research Guidelines in Decision-Analytic Modeling
3	Has any adverse effect of the intervention(s) been described/justified.	A Systematic Review of Research Guidelines in Decision-Analytic Modeling
4	Has correlation among parameters been assessed?	A Systematic Review of Research Guidelines in Decision-Analytic Modeling
3	Has cross-validation been assessed?	A Systematic Review of Research Guidelines in Decision-Analytic Modeling
3	Has expert opinion been used, are the methods described and justiﬁed?	A Systematic Review of Research Guidelines in Decision-Analytic Modeling
3	Has external validity been assessed?	A Systematic Review of Research Guidelines in Decision-Analytic Modeling
3	Has internal validity been assessed?	A Systematic Review of Research Guidelines in Decision-Analytic Modeling
3	Has one-way DSA or two-way sensitivity analysis been performed?	A Systematic Review of Research Guidelines in Decision-Analytic Modeling
4	Has patient heterogeneity been considered?	A Systematic Review of Research Guidelines in Decision-Analytic Modeling
1	Has the choice of cycle length been justiﬁed?	A Systematic Review of Research Guidelines in Decision-Analytic Modeling
3	Has the EVPI being measured/discussed?	A Systematic Review of Research Guidelines in Decision-Analytic Modeling
3	Has the model’s predictive validity been assessed?	A Systematic Review of Research Guidelines in Decision-Analytic Modeling
3	Has the quality of the data been assessed appropriately.	A Systematic Review of Research Guidelines in Decision-Analytic Modeling
4	Has the report used nontechnical language and clear ﬁgures and tables to enhance the understanding of the model?	A Systematic Review of Research Guidelines in Decision-Analytic Modeling
	Has the starting cohort been deﬁned by demographic and clinical characteristics affecting the transition probabilities or state values?	A Systematic Review of Research Guidelines in Decision-Analytic Modeling
0	Has the unit of representation been given (groups/individuals).	A Systematic Review of Research Guidelines in Decision-Analytic Modeling
	Has the use of a half-cycle correction been stated?	A Systematic Review of Research Guidelines in Decision-Analytic Modeling
2	Has evidence of face validity - evaluation by experts in the subject matter area for a wide range of input conditions and output variables, over varying time horizons – been presented?	Reporting guidelines for modelling studies
3	Has evidence supporting the modeling of risk factors as having an additive or multiplicative effect on baseline probabilities or rates of disease incidence or mortality been presented?	Reporting guidelines for modelling studies
4	Has heterogeneity been dealt with by running the model separately for different subgroups?	Reporting guidelines for modelling studies
4	Has particular attention been paid to identifying data for the important parameters in the model?	Reporting guidelines for modelling studies
3	Has the model been tested for structural and/or predictive validity?	Trends in parameterization, economics and host behaviour in influenza pandemic modelling: a review and reporting protocol
3	Has the model undergone standard simulation verification tests? How are results from the model observed to evaluate its functioning? E.g. production of dynamic maps of spread during the simulation.	Trends in parameterization, economics and host behaviour in influenza pandemic modelling: a review and reporting protocol
	Has the perspective of the model been stated.	A Systematic Review of Research Guidelines in Decision-Analytic Modeling
4	Has the quality of the data been assessed appropriately?	Reporting guidelines for modelling studies
3	Has the scope of the model been stated and justified?	Reporting guidelines for modelling studies
0	Has the target population been identified.	A Systematic Review of Research Guidelines in Decision-Analytic Modeling
3	Has the use of mutually inconsistent data been justified (i.e., are assumptions and choices appropriate)?	Reporting guidelines for modelling studies
4	Have (all) methods and assumptions used to derive transition probabilities and intervention effects been described/justiﬁed?	A Systematic Review of Research Guidelines in Decision-Analytic Modeling
3	Have a verification and validation of the results been performed?	Health Economic Evaluations Using Decision Analytic Modeling
3	Have all methods used been customized to speciﬁc application(s) and settings?	A Systematic Review of Research Guidelines in Decision-Analytic Modeling
0	Have all sources of funding and their role been identiﬁed?	A Systematic Review of Research Guidelines in Decision-Analytic Modeling
4	Have all data incorporated into the model been described and referenced in sufficient detail?	Reporting guidelines for modelling studies
3	Have all feasible and practical options been evaluated?	Reporting guidelines for modelling studies
3	Have analyses of uncertainty pertaining to the decision problem been included and reported? If not, have the reasons been explained for its omission?	A Systematic Review of Research Guidelines in Decision-Analytic Modeling
3	Have assumptions regarding the continuing effect of treatment once treatment is complete been documented and justified? Have alternative assumptions been explored through sensitivity analysis?	Reporting guidelines for modelling studies
3	Have discount rates been reported and justiﬁed given the target decision maker?	A Systematic Review of Research Guidelines in Decision-Analytic Modeling
	Have health states and transitions reﬂecting the biological/ theoretical understanding of the disease or condition been modeled?	A Systematic Review of Research Guidelines in Decision-Analytic Modeling
	Have limitations and strengths been acknowledged/ discussed?	A Systematic Review of Research Guidelines in Decision-Analytic Modeling
4	Have mean values and distributions around the mean and the source and rationale for the supporting evidence been clearly described for each parameter included in the model?	A Systematic Review of Research Guidelines in Decision-Analytic Modeling
2	Have methodological uncertainties been addressed by running alternative versions of the model with different methodological assumptions?	Reporting guidelines for modelling studies
4	Have model results been compared with simplified versions of the model? How did results differ?	Trends in parameterization, economics and host behaviour in influenza pandemic modelling: a review and reporting protocol
3	Have parameters relating to the effectiveness of interventions derived from observational studies been controlled for confounding?	A Systematic Review of Research Guidelines in Decision-Analytic Modeling
4	Have sensitivity and uncertainty analyses been undertaken? What types of analyses were done, what were the outputs and parameter ranges considered? Were there sensitive or uncertain parameters that were taken directly from previous modelling studies and that might entail a risk of bias to the predictions? Are there alternative data sets to obtain those parameters? Have alternative scenarios for v…	Trends in parameterization, economics and host behaviour in influenza pandemic modelling: a review and reporting protocol
3	Have the four principal types of uncertainty been addressed?	Reporting guidelines for modelling studies
3	Have the methods and assumptions used to extrapolate shortterm results to final outcomes been documented and justified? Have alternative assumptions been explored through sensitivity analysis?	Reporting guidelines for modelling studies
4	Have the results of the model been compared with those of previous models and any differences in results explained?	Reporting guidelines for modelling studies
3	Have transition probabilities and intervention effects been derived from representative data sources for the decision problem?	A Systematic Review of Research Guidelines in Decision-Analytic Modeling
2	Health outcomes measured in patients and valued from a societal perspective.	Belgian Methodological Guidelines for Pharmacoeconomic Evaluations: Toward Standardization of Drug Reimbursement Requests
4	health states that are regarded as having clinical importance may be included to enhance face validity, even if they do not materially affect the model’s results.	Principles of Good Practice for Decision Analytic Modeling in Health-Care Evaluation: Report of the ISPOR Task Force on Good Research Practices—Modeling Studies
1	How indeterminate results of the tests under evaluation were handled.	STARD-BLCM: Standards for the Reporting of Diagnostic accuracystudies that use Bayesian Latent Class Models
4	How is interaction between individuals modelled? Are interactions heterogeneous among individuals or locations?	Trends in parameterization, economics and host behaviour in influenza pandemic modelling: a review and reporting protocol
0	How is the model initialized? E.g. what proportion of individuals is initially infected?	Trends in parameterization, economics and host behaviour in influenza pandemic modelling: a review and reporting protocol
1	How missing data of the tests under evaluation were handled.	STARD-BLCM: Standards for the Reporting of Diagnostic accuracystudies that use Bayesian Latent Class Models
2	How model and study outcomes meet these metrics of consistency.	Empirically Evaluating Decision-Analytic Models
4	How model uncertainty was generated (e.g., probabilistic sensitivity analysis, empirical calibration).	Empirically Evaluating Decision-Analytic Models
0	How much variability is explained by inclusion of the covariates.	Reporting Guidelines for Population Pharmacokinetic Analyses
4	How was the model calibrated?	Reporting guidelines for modelling studies
3	How was the validity quantified? (e.g., % explained).	Reporting guidelines for modelling studies
3	How were non-normally distributed and binary/categorical variables dealt with.	Multiple imputation for missing data in epidemiological and clinical research: potential and pitfalls
0	hypothesis and rationale behind the hypothesis are described in detail.	Reporting Format for Economic Evaluation Part II: Focus on Modelling Studies
1	Ideally, clinical and administrative decision algorithms should be based on analyses of observed decisions. If that is infeasible, algorithms should be developed with relevant personnel, and validated using routinely collected data (e.g., extracting data from patient records).	Modeling using Discrete Event Simulation: A Report of the ISPOR-SMDM Modeling Good Research Practices Task Force-4
3	Identification of data should be carried out in a systematic, but not necessarily comprehensive manner.	Good Practice Guidelines for Decision-Analytic Modelling in Health Technology Assessment
4	Identify and define the policy question to be answered.	EUR-ASSESS Project Subgroup Report on Methodology
4	Identify and describe any categories of input data that have potentially important biases.	Guidelines for Accurate and Transparent Health Estimates Reporting: the GATHER statement
3	Identify and remove redundant independent variables.	Guidelines for Developing and Reporting Machine Learning Predictive Models in Biomedical Research:A Multidisciplinary View
1	Identify how the prediction problem may benefit the clinical goal.	Guidelines for Developing and Reporting Machine Learning Predictive Models in Biomedical Research:A Multidisciplinary View
3	Identify independent variables that predominantly take a single value (eg, being zero 99% of the time).	Guidelines for Developing and Reporting Machine Learning Predictive Models in Biomedical Research:A Multidisciplinary View
2	Identify relevant data sources and quote the ethics approval number for data access.	Guidelines for Developing and Reporting Machine Learning Predictive Models in Biomedical Research:A Multidisciplinary View
0	Identify the clinical goal.	Guidelines for Developing and Reporting Machine Learning Predictive Models in Biomedical Research:A Multidisciplinary View
1	Identify the clinical setting for the target predictive model.	Guidelines for Developing and Reporting Machine Learning Predictive Models in Biomedical Research:A Multidisciplinary View
1	Identify the modeling context in terms of facility type, size, volume, and duration of available data.	Guidelines for Developing and Reporting Machine Learning Predictive Models in Biomedical Research:A Multidisciplinary View
4	Identify the overarching goal – why would an effective risk model be valuable to clinical care, public health, or research?	RiGoR: reporting guidelines to address common sources of bias in risk model development
0	Identify the target audience for the study. Secondary audiences may also be listed.	A taxonomy of model structures for economic evaluation of health technologies
3	If a half cycle correction has not been used on all transitions in a state transition model (costs and outcomes), this should be justified.	Good Practice Guidelines for Decision-Analytic Modelling in Health Technology Assessment
3	If a large fraction of the data is imputed, compare observed and imputed values.	Multiple imputation for missing data in epidemiological and clinical research: potential and pitfalls
4	If a model’s outputs differ appreciably from published or publicly available results based on other models, the modeler should make a serious effort to explain the discrepancies. Are the discrepancies due to differences in model structure or input values?	Principles of Good Practice for Decision Analytic Modeling in Health-Care Evaluation: Report of the ISPOR Task Force on Good Research Practices—Modeling Studies
3	If an expert panel is used, is enough information about the members of the panel and the methodology employed to gather the information given?	Health Economic Evaluations Using Decision Analytic Modeling
4	If an independent validation “test” dataset was used, document that the test data were not used for any part of model development, including variable selection. Document that these data were accessed only when models were finalized. Report the number of models evaluated on the “test” data and how these were selected.	RiGoR: reporting guidelines to address common sources of bias in risk model development
3	If any subjects required different processing operations or settings in the analysis, those differences should be specified explicitly.	Guidelines for reporting an fMRI study
2	If applicable, report differences in costs, outcomes, or cost-effectiveness that can be explained by variations between subgroups of patients with different baseline characteristics or other observed variability in effects that are not reducible by more information.	Consolidated Health Economic Evaluation Reporting Standards (CHEERS) statement
1	If classification of cases in a trajectory is the goal, is entropy reported?	The GRoLTS-Checklist: Guidelines for Reporting on Latent Trajectory Studies
3	If cohort simulation is used, sensitivity analysis may be done using probabilistic (Monte Carlo, second-order) simulation, using the specified probability distributions of parameter inputs. In specifying those parameter distributions, care should be taken to ensure that interdependence among parameters is reflected properly in the joint distribution of parameters.	Principles of Good Practice for Decision Analytic Modeling in Health-Care Evaluation: Report of the ISPOR Task Force on Good Research Practices—Modeling Studies
4	If confidence in the elicited values is low, resulting analysis should be viewed only as a starting point for what-if analyses, and for estimating the value of collecting additional data.	Modeling using Discrete Event Simulation: A Report of the ISPOR-SMDM Modeling Good Research Practices Task Force-4
4	If covariates have been used, can analyses still be replicated?	The GRoLTS-Checklist: Guidelines for Reporting on Latent Trajectory Studies
4	If cross-validation is used, state how final reported model is derived.	RiGoR: reporting guidelines to address common sources of bias in risk model development
4	If data are incorporated as point estimates, are the ranges used for sensitivity analysis stated clearly and justified?	Reporting guidelines for modelling studies
3	If data from other settings are used, have these been assessed for relevance in the settings of interest?	Generalisability in economic evaluation studies in healthcare: a review and case studies
4	If data have been incorporated as distributions, has the choice of distribution for each parameter been described and justified?	Reporting guidelines for modelling studies
3	If data have been incorporated as distributions, is it clear that second order uncertainty is reflected?	Reporting guidelines for modelling studies
4	If done, report the results from any model updating (that is, model specification, model performance).	Transparent reporting of a multivariable prediction model for individual prognosis or diagnosis (TRIPOD): the TRIPOD statement
3	If done, report the unadjusted association between each candidate predictor and outcome.	Transparent reporting of a multivariable prediction model for individual prognosis or diagnosis (TRIPOD): the TRIPOD statement
3	If downstream decisions can have significant effects on the differences in costs or outcomes, the model should be structured to facilitate analyses of alternative downstream decisions.	Modeling using Discrete Event Simulation: A Report of the ISPOR-SMDM Modeling Good Research Practices Task Force-4
3	If estimates came from a subgroup analysis, were the groups prespecified at the beginning of the study?	Development and Validation of a Grading System for the Quality of Cost-Effectiveness Studies
3	If estimates came from a subgroup analysis, were the groups prespecified at the beginning of the study?	The Quality of Published Health Economic Analyses in Digestive Diseases: A Systematic Review and Quantitative Appraisal
4	If evidence regarding structural assumptions is incomplete, and there is no universally accepted theory of disease process, then the limitations of the evidence supporting the chosen model structure should be acknowledged.	Principles of Good Practice for Decision Analytic Modeling in Health-Care Evaluation: Report of the ISPOR Task Force on Good Research Practices—Modeling Studies
4	If first-order, Monte Carlo simulation is used, evidence should be provided that the random simulation error (e.g., the standard deviation of output values per run) is appreciably smaller than the effect sizes of interest.	Principles of Good Practice for Decision Analytic Modeling in Health-Care Evaluation: Report of the ISPOR Task Force on Good Research Practices—Modeling Studies
4	If in doubt, put the information into the manuscript or a table if you are worried about word space. As a former journal editor, there is little more frustrating than a lack of analytical information when reviewing a manuscript.	Latent Class Analysis: An example for reporting results
3	If known data sources are excluded from consideration in estimating parameters, the exclusion should be justified.	Principles of Good Practice for Decision Analytic Modeling in Health-Care Evaluation: Report of the ISPOR Task Force on Good Research Practices—Modeling Studies
3	If model calibration was used to derive parameters, has the uncertainty around calibrated values been tested using DSA or PSA?	A Systematic Review of Research Guidelines in Decision-Analytic Modeling
4	If models addressing the same research question are available, compare their results to the new model and explain any discrepancies.	Guidance for the Conduct and Reporting of Modeling and Simulation Studies in the Context of Health Technology Assessment
1	If most appropriate comparator unknown: recommended treatment according to the Belgian clinical guidelines.	Belgian Methodological Guidelines for Pharmacoeconomic Evaluations: Toward Standardization of Drug Reimbursement Requests
4	If not, has the omission of particular forms of uncertainty been justified?	Reporting guidelines for modelling studies
4	If parameter values are elicited from experts, uncertainty around the elicited values should be represented, and the elicited values should be validated.	Modeling using Discrete Event Simulation: A Report of the ISPOR-SMDM Modeling Good Research Practices Task Force-4
3	If possible, sensitivity analyses using alternative model structures—for example, using alternative surrogate markers or intermediate variables—should be performed.	Principles of Good Practice for Decision Analytic Modeling in Health-Care Evaluation: Report of the ISPOR Task Force on Good Research Practices—Modeling Studies
4	If relative treatment effects have been derived from trial data, have they been synthesized using appropriate techniques?	Reporting guidelines for modelling studies
4	If requested, make a copy of the model available to decision makers for review.	A taxonomy of model structures for economic evaluation of health technologies
3	If some variables were difficult to measure, how did the authors handle this difficulty?	Guidelines for Economic Analysis of Pharmaceutical Products A Draft Document for Ontario and Canada
0	If statistical interactions were included in the final analyses, were they also included in imputation models?	Multiple imputation for missing data in epidemiological and clinical research: potential and pitfalls
4	If the decision is made to modify the original structure due to data constraints, the new structure must be carefully analyzed to understand the effects of modifications so as to inform decision makers of the additional uncertainty introduced. Explicit considerations of the size and likely direction of the effects of the modification should be presented.	Modeling using Discrete Event Simulation: A Report of the ISPOR-SMDM Modeling Good Research Practices Task Force-4
1	If the decision problem can be represented with a manageable number of health states that incorporate all characteristics relevant to the decision problem, including the relevant history, a cohort simulation should be chosen because of its transparency, efficiency, ease of debugging, and ability to conduct specific value of information analyses. If, however, a valid representation of any aspect o…	State-Transition Modeling: A Report of the ISPOR-SMDM Modeling Good Research Practices Task Force-3
3	If the model has been calibrated against independent data, have any differences been explained and justified?	Reporting guidelines for modelling studies
4	If the model was not calibrated, was it validated?	A review and critique of modelling in prioritising and designing screening programmes
3	If the number of strategies to compare is large or there are many structural assumptions to test, then factorial design and optimum seeking approaches should be used.	Modeling using Discrete Event Simulation: A Report of the ISPOR-SMDM Modeling Good Research Practices Task Force-4
4	If the objective of the analysis is to describe or predict dynamics in a particular population of interest, describe the process used to calibrate the model dynamics to existing data including the statistical procedure, the types of outcome measures used, and the quality of the data used.	Individual-Based Simulation Models of HIV Transmission: Reporting Quality and Recommendations
1	If the system to be modeled is not empty at the start of the time horizon to be evaluated, a warm-up period should be used to build the system up to the starting point provided: X it can be reasonably assumed that the key parameters have remained constant over time or X the history of the key parameters can be incorporated into the warm-up period.	Modeling using Discrete Event Simulation: A Report of the ISPOR-SMDM Modeling Good Research Practices Task Force-4
1	If the type of model utilized (LGM versus MLM) was chosen because it offered a particular analytic advantage, this should be clearly articulated. The choice of a multilevel method should in general be supported as well.	Reporting Results of Latent Growth Modeling and Multilevel Modeling Analyses: Some Recommendations for Rehabilitation Psychology
0	If there were potential conﬂicts of interest, were steps taken to address these?	Questionnaire to Assess Relevance and Credibility of Modeling Studies for Informing Health Care Decision Making: An ISPOR-AMCP-NPC Good Practice Task Force Report
3	If uncertainty exists, structural uncertainty analysis should be performed.	Methods for Health Economic Evaluation of Vaccines and Immunization Decision Frameworks: A Consensus Framework from a European Vaccine Economics Community
4	If using agent-based model, thoroughly describe the rules governing the agents, the input parameter values, initial conditions, and all submodels.	Dynamic Transmission Modeling: A Report of the ISPOR-SMDM Modeling Good Research Practices Task Force-5
4	If using differential equations, provide them. Tabulate all initial values and parameters if not previously published, including the mixing matrix, and supply details of the type of mixing considered.	Dynamic Transmission Modeling: A Report of the ISPOR-SMDM Modeling Good Research Practices Task Force-5
4	If vaccine waning is not well understood, then different waning scenarios should be considered in an uncertainty analysis and their impact compared.	Methods for Health Economic Evaluation of Vaccines and Immunization Decision Frameworks: A Consensus Framework from a European Vaccine Economics Community
2	Implementation should account only for the outputs required for validation and final analyses. If individual-level data are required, outputs should be stored as attributes; otherwise, aggregated values should be collected.	Modeling using Discrete Event Simulation: A Report of the ISPOR-SMDM Modeling Good Research Practices Task Force-4
1	Implications for practice, including the intended use and clinical role of the tests under evaluation in relevant settings (clinical, research, surveillance etc.).	STARD-BLCM: Standards for the Reporting of Diagnostic accuracystudies that use Bayesian Latent Class Models
4	important to discuss the adequacy or inadequacy (if it exists) of the data to support recommendations based on the model.	Reporting Guidelines for Population Pharmacokinetic Analyses
4	In addition to final outcomes, intermediate outcomes that enhance the understanding and transparency of the model results should also be presented.	State-Transition Modeling: A Report of the ISPOR-SMDM Modeling Good Research Practices Task Force-3
4	In assessing uncertainty, modellers should distinguish between the four principal types of uncertainty.	Good Practice Guidelines for Decision-Analytic Modelling in Health Technology Assessment
1	In general, structural bias is avoided by modeling underlying disease states and then by calibrating outputs to data on observed clinical status.	Principles of Good Practice for Decision Analytic Modeling in Health-Care Evaluation: Report of the ISPOR Task Force on Good Research Practices—Modeling Studies
0	In statistical analyses, account for heterogeneity.	Guidance for the Conduct and Reporting of Modeling and Simulation Studies in the Context of Health Technology Assessment
4	Include overall health care costs when developing PE models.	Industry’s Perception of Presenting Pharmacoeconomic Models to Managed Care Organizations
3	Include uncertainty around variables included, especially on treatment costs and effects, screening costs, genotype distribution and test parameters on sensitivity and specificity.	Pharmacoeconomic Evaluations of Pharmacogenetic and Genomic Screening Programmes A Systematic Review on Content and Adherence to Guidelines
4	Incorporate data into the model using appropriate techniques, and explain the methods used. If data are incorporated as point estimates, use mean estimates of parameters in the base case. If estimates are incorporated as probability distributions, state and justify the form of the distributions.	A taxonomy of model structures for economic evaluation of health technologies
3	Incorporate head-to-head comparisons wherever possible.	Industry’s Perception of Presenting Pharmacoeconomic Models to Managed Care Organizations
3	Indicate for the reader what confidence can be placed in the measures, namely whether their meaning could change and whether the measures are sensitive to the phenomena being monitored.	Reporting Results of Latent Growth Modeling and Multilevel Modeling Analyses: Some Recommendations for Rehabilitation Psychology
3	Indicate whether reported parameters are standardized or unstandardized, and if standardized, report necessary information for the reader to be clear of how they were standardized.	Reporting Results of Latent Growth Modeling and Multilevel Modeling Analyses: Some Recommendations for Rehabilitation Psychology
4	Indicate which estimation method was chosen, and when more than one is used for different aspects of the study, ensure this is clearly reported.	Reporting Results of Latent Growth Modeling and Multilevel Modeling Analyses: Some Recommendations for Rehabilitation Psychology
1	Indirect comparisons only allowed under specific conditions.	Belgian Methodological Guidelines for Pharmacoeconomic Evaluations: Toward Standardization of Drug Reimbursement Requests
1	Individual researchers should be free to choose from multiple research design and data source options that have been described in the literature.	Methodological and Conduct Principles for Pharmacoeconomic Research
4	Intended sample size and how it was determined.	STARD-BLCM: Standards for the Reporting of Diagnostic accuracystudies that use Bayesian Latent Class Models
4	Intermediate outputs of a model should be compared to existing data if available, and final outputs of a model should be compared to prospectively collected data if appropriate. Any differences should be explained and justified.	Testing the Validity of Cost-Effectiveness Models
3	intermediate results and data tables.	Reporting Format for Economic Evaluation Part II: Focus on Modelling Studies
3	Internal validation (if sample size allows).	Recommendations for the Assessment and Reporting of Multivariable Logistic Regression in Transplantation Literature
4	Interpret and report results in a way that communicates uncertainty in model outputs.	Guidance for the Conduct and Reporting of Modeling and Simulation Studies in the Context of Health Technology Assessment
4	Interpret results in light of existing evidence. If updating a previous set of estimates, describe the reasons for changes in estimates.	Guidelines for Accurate and Transparent Health Estimates Reporting: the GATHER statement
4	Interpret the modeling analysis within realistic bounds, with reference to previous modeling studies, a discussion about the generalizability of the modeling results, and implications for future studies or models.	Individual-Based Simulation Models of HIV Transmission: Reporting Quality and Recommendations
0	Interpretation of the final model. If possible, report what variables were shown to be predictive of the response variable. State which subpopulation has the best prediction and which subpopulation is most difficult to predict.	Guidelines for Developing and Reporting Machine Learning Predictive Models in Biomedical Research:A Multidisciplinary View
4	Interventions or strategies modeled in the analysis should be clearly defined in terms of frequency, component services (including services that may have preceded the intervention and that would affect its course), dose or intensity, duration, and any variations required for target subgroups.	Conceptualizing a Model: A Report of the ISPOR-SMDM Modeling Good Research Practices Task Force-2
4	Introduction: Epidemiology and Treatment, prognosis, disease progression, local treatment pattern, economic impact.	Reporting Format for Economic Evaluation Part II: Focus on Modelling Studies
4	Invite topic experts to review the model’s structure and outputs and to judge whether these seem consistent with their expectations. Verify, describe, and explain counterintuitive model results.	Guidance for the Conduct and Reporting of Modeling and Simulation Studies in the Context of Health Technology Assessment
4	Involve experts, users, and others in the formulation of questions, identification of problems with the data, and the reaching of judgments on the implications of the findings.	EUR-ASSESS Project Subgroup Report on Methodology
3	Is a description of the event pathway provided?	The Pediatric Quality Appraisal Questionnaire: An Instrument for Evaluation of the Pediatric Health Economics Literature
0	Is a description provided of how missing data in the analyses were dealt with?	The GRoLTS-Checklist: Guidelines for Reporting on Latent Trajectory Studies
3	Is a description provided of what variables are related to attrition/missing data?	The GRoLTS-Checklist: Guidelines for Reporting on Latent Trajectory Studies
3	Is a detailed document describing the calibration methods available?	Reporting guidelines for modelling studies
0	Is a perspective for the analysis given?	The Pediatric Quality Appraisal Questionnaire: An Instrument for Evaluation of the Pediatric Health Economics Literature
4	Is a plot included of the combination of estimated means of the final model and the observed individual trajectories split out for each latent class?	The GRoLTS-Checklist: Guidelines for Reporting on Latent Trajectory Studies
4	Is a plot included with the estimated mean trajectories of the final solution?	The GRoLTS-Checklist: Guidelines for Reporting on Latent Trajectory Studies
4	Is a primary health outcome given?	The Pediatric Quality Appraisal Questionnaire: An Instrument for Evaluation of the Pediatric Health Economics Literature
4	Is a sensitivity analysis performed?	The Pediatric Quality Appraisal Questionnaire: An Instrument for Evaluation of the Pediatric Health Economics Literature
3	Is a sensitivity analysis performed? Are the appropriate and relevant variables included?	Health Economic Evaluations Using Decision Analytic Modeling
0	Is a well-defined research question posed in answerable form?	Criteria list for assessment of methodological quality of economic evaluations: Consensus on Health Economic Criteria
4	Is an overview given of how much each of the sources of uncertainty influences the results for all the scenarios described above?	Accounting for Methodological, Structural, and Parameter Uncertainty in Decision- Analytic Models: A Practical Guide
3	Is an overview of sources of uncertainty given that includes uncertainty around methodological choices, model structure choices, quality of evidence and uncertainty in parameter values?	Accounting for Methodological, Structural, and Parameter Uncertainty in Decision- Analytic Models: A Practical Guide
0	Is disclosure of relationship between study sponsor and performer of the study provided?	Reporting guidelines for modelling studies
4	Is effectiveness, rather than efficacy, assessed?	The Pediatric Quality Appraisal Questionnaire: An Instrument for Evaluation of the Pediatric Health Economics Literature
3	Is external validation of the model sufﬁcient to make its results credible for your decision?	Questionnaire to Assess Relevance and Credibility of Modeling Studies for Informing Health Care Decision Making: An ISPOR-AMCP-NPC Good Practice Task Force Report
4	Is information about the distribution of the observed variables included?	The GRoLTS-Checklist: Guidelines for Reporting on Latent Trajectory Studies
3	Is information presented about the mean and variance of time within a wave?	The GRoLTS-Checklist: Guidelines for Reporting on Latent Trajectory Studies
3	Is information reported about the number of random start values and final iterations included?	The GRoLTS-Checklist: Guidelines for Reporting on Latent Trajectory Studies
3	Is internal veriﬁcation of the model sufﬁcient to make its results credible for your decision?	Questionnaire to Assess Relevance and Credibility of Modeling Studies for Informing Health Care Decision Making: An ISPOR-AMCP-NPC Good Practice Task Force Report
4	Is it necessary to model time in discrete cycles?	A Systematic Review of Research Guidelines in Decision-Analytic Modeling
0	Is the actual perspective chosen appropriate?	Criteria list for assessment of methodological quality of economic evaluations: Consensus on Health Economic Criteria
0	Is the answer to the study question provided?	The Pediatric Quality Appraisal Questionnaire: An Instrument for Evaluation of the Pediatric Health Economics Literature
3	Is the categorisation of the prognostic indicators by which disease states are defined justified?	A review and critique of modelling in prioritising and designing screening programmes
3	Is the choice of baseline data described and justified?	Reporting guidelines for modelling studies
4	Is the choice of modelling technique justified?	A review and critique of modelling in prioritising and designing screening programmes
3	Is the chosen model type appropriate given the decision problem and specified causal relationships within the model?	Reporting guidelines for modelling studies
0	Is the context (settings and circumstances) applicable?	Questionnaire to Assess Relevance and Credibility of Modeling Studies for Informing Health Care Decision Making: An ISPOR-AMCP-NPC Good Practice Task Force Report
2	Is the cycle length justified?	Reporting guidelines for modelling studies
4	Is the data modelling methodology based on justifiable statistical and epidemiological techniques?	Reporting guidelines for modelling studies
4	Is the description of the model complete enough to allow replication?	Health Economic Evaluations Using Decision Analytic Modeling
4	Is the design of the model adequate for your decision problem?	Questionnaire to Assess Relevance and Credibility of Modeling Studies for Informing Health Care Decision Making: An ISPOR-AMCP-NPC Good Practice Task Force Report
3	Is the design of the model appropriate when considering the literature review, previous models performed, and research questions?	Health Economic Evaluations Using Decision Analytic Modeling
0	Is the hypothesis stated in a testable form?	Health Economic Evaluations Using Decision Analytic Modeling
3	Is the metric of time used in the statistical model reported?	The GRoLTS-Checklist: Guidelines for Reporting on Latent Trajectory Studies
0	Is the missing data mechanism reported?	The GRoLTS-Checklist: Guidelines for Reporting on Latent Trajectory Studies
4	Is the model aimed at generating predictions for future pandemics used to inform policy making? Are the predictions intended to generate quantitative or qualitative policy insights?	Trends in parameterization, economics and host behaviour in influenza pandemic modelling: a review and reporting protocol
0	Is the model available to the reader?	Reporting guidelines for modelling studies
0	Is the model informed by data from previous pandemics? If so, what are the main sources of data in the model?	Trends in parameterization, economics and host behaviour in influenza pandemic modelling: a review and reporting protocol
3	Is the model spatially explicit or implicit? What is the spatial structure of the model?	Trends in parameterization, economics and host behaviour in influenza pandemic modelling: a review and reporting protocol
0	Is the model stochastic or deterministic? How is stochasticity modelled?	Trends in parameterization, economics and host behaviour in influenza pandemic modelling: a review and reporting protocol
2	Is the need for modeling vs alternative methodologies discussed?	Health Economic Evaluations Using Decision Analytic Modeling
0	Is the objective of the evaluation specified and consistent with the stated decision problem?	Reporting guidelines for modelling studies
4	Is the objective(s) of the study and model structure consistent with the stated decision problem and scope?	A Systematic Review of Research Guidelines in Decision-Analytic Modeling
0	Is the outcome selected the most relevant for the study (clinical measures, health endpoints, life-years gained, QALYs, deaths avoided)?	Health Economic Evaluations Using Decision Analytic Modeling
0	Is the perspective of the analysis clearly specified? Is it justified properly according to the questions and objectives?	Health Economic Evaluations Using Decision Analytic Modeling
0	Is the perspective of the model clearly stated?	Reporting guidelines for modelling studies
0	Is the population relevant?	Questionnaire to Assess Relevance and Credibility of Modeling Studies for Informing Health Care Decision Making: An ISPOR-AMCP-NPC Good Practice Task Force Report
3	Is the primary decision-maker specified?	Reporting guidelines for modelling studies
4	Is the process of data incorporation transparent?	Reporting guidelines for modelling studies
0	Is the process of defining the model structure explicitly described?	A review and critique of modelling in prioritising and designing screening programmes
3	Is the rationale for choosing the alternatives compared stated?	Health Economic Evaluations Using Decision Analytic Modeling
4	Is the rationale of the model properly stated?	Health Economic Evaluations Using Decision Analytic Modeling
3	Is the software mentioned?	The GRoLTS-Checklist: Guidelines for Reporting on Latent Trajectory Studies
3	Is the software used in the study listed and its choice justified?	Reporting guidelines for modelling studies
3	Is the source for the utility weights referenced?	A Systematic Review of Research Guidelines in Decision-Analytic Modeling
0	Is the structure of the model consistent with a coherent theory of the health condition under evaluation?	Reporting guidelines for modelling studies
0	Is the study population clearly described?	Criteria list for assessment of methodological quality of economic evaluations: Consensus on Health Economic Criteria
4	Is the target population for the intervention identified?	The Pediatric Quality Appraisal Questionnaire: An Instrument for Evaluation of the Pediatric Health Economics Literature
4	Is the time horizon of the model justiﬁed and sufﬁcient to reﬂect all the important differences between options?	A Systematic Review of Research Guidelines in Decision-Analytic Modeling
4	Is the time horizon of the model sufficient to reflect all important differences between options?	Reporting guidelines for modelling studies
4	Is the time horizon selected appropriate in accordance with the hypothesis and objective of the study?	Health Economic Evaluations Using Decision Analytic Modeling
0	Is the type of analysis to be carried out clearly stated? Is it the most appropriate according to the objectives of the study?	Health Economic Evaluations Using Decision Analytic Modeling
4	Is the type of model the most appropriate according to the objective sought and the hypothesis?	Health Economic Evaluations Using Decision Analytic Modeling
0	Is the type of model used in the study stated clearly?	Health Economic Evaluations Using Decision Analytic Modeling
4	Is the type of sensitivity analysis chosen clearly justified?	Health Economic Evaluations Using Decision Analytic Modeling
4	Is there a clear deﬁnition of the alternative interventions under evaluation.	A Systematic Review of Research Guidelines in Decision-Analytic Modeling
4	Is there a clear definition of the options under evaluation?	Reporting guidelines for modelling studies
0	Is there a clear statement of the decision problem?	Reporting guidelines for modelling studies
3	Is there a description of how the validity of the model was checked?	Reporting guidelines for modelling studies
	Is there a discussion around feasible options or justiﬁcation for the exclusion of feasible options.	A Systematic Review of Research Guidelines in Decision-Analytic Modeling
3	Is there a need to model competition for resources or the development of waiting lists or queues?	A Systematic Review of Research Guidelines in Decision-Analytic Modeling
0	Is there a need to model the interaction between individuals in this model? Has this been discussed?	A Systematic Review of Research Guidelines in Decision-Analytic Modeling
4	Is there a rationale for choosing the alternative program(s) or intervention(s) used for comparison?	The Pediatric Quality Appraisal Questionnaire: An Instrument for Evaluation of the Pediatric Health Economics Literature
4	Is there a rationale for choosing the intervention(s) being investigated?	The Pediatric Quality Appraisal Questionnaire: An Instrument for Evaluation of the Pediatric Health Economics Literature
4	Is there a time horizon for both costs and outcomes?	The Pediatric Quality Appraisal Questionnaire: An Instrument for Evaluation of the Pediatric Health Economics Literature
0	Is there a written statement of the decision problem and scope of the study.	A Systematic Review of Research Guidelines in Decision-Analytic Modeling
4	Is there any evidence of model’s face validity?	A Systematic Review of Research Guidelines in Decision-Analytic Modeling
3	Is there any reference as to whether technical documentation would be made available at request?	A Systematic Review of Research Guidelines in Decision-Analytic Modeling
2	Is there evidence that structural uncertainties have been addressed via sensitivity analysis?	Reporting guidelines for modelling studies
2	Is there evidence that the mathematical logic of the model has been tested thoroughly before use?	Reporting guidelines for modelling studies
3	Is there indication that the structure of the model is as simple as possible and that any simplifications are justified?	Reporting guidelines for modelling studies
3	Is there justification for the exclusion of feasible options?	Reporting guidelines for modelling studies
0	Is time modelled as discrete or continuous?	Trends in parameterization, economics and host behaviour in influenza pandemic modelling: a review and reporting protocol
4	Is uncertainty (i.e. parameter uncertainty and heterogeneity) adequately reflected in the model?	Generalisability in economic evaluation studies in healthcare: a review and case studies
1	It is also desirable to investigate the robustness of key inferences to possible departures from the missing at random assumption, by assuming a range of missing not at random mechanisms in sensitivity analyses. This is an area of ongoing research.	Multiple imputation for missing data in epidemiological and clinical research: potential and pitfalls
3	It is appropriate to report both deterministic and probabilistic uncertainty analyses within a single evaluation. Tornado diagrams, threshold plots, or simple statements of threshold parameter values, are all appropriate ways of reporting results from deterministic sensitivity analyses.	Model Parameter Estimation and Uncertainty: A Report of the ISPOR-SMDM Modeling Good Research Practices Task Force-6
0	It is critical that data sets and model files submitted for the base, final, and key intermediate models are the same as those used for generating the model outputs in the appendices of the report.	Reporting Guidelines for Population Pharmacokinetic Analyses
4	It is important to distinguish between the time horizon of the model, the duration of treatment and the duration of treatment effect.	Good Practice Guidelines for Decision-Analytic Modelling in Health Technology Assessment
4	It is important to distinguish between uncertainty resulting from the process of sampling from a population and variability due to heterogeneity (that is, systematic differences between patient sub-groups).	Good Practice Guidelines for Decision-Analytic Modelling in Health Technology Assessment
4	It should be clear that particular attention has been paid to identifying data for those parameters to which the results of the model are particularly sensitive.	Good Practice Guidelines for Decision-Analytic Modelling in Health Technology Assessment
4	It should be clear whether data are incorporated as a point estimate or as a distribution.	Good Practice Guidelines for Decision-Analytic Modelling in Health Technology Assessment
0	It should be explicitly described where the probability and cost estimates come from.	EUR-ASSESS Project Subgroup Report on Methodology
4	Iterative negotiation and communication between the modeller and the client (managing expectations).	Avoiding and identifying errors in health technology assessment models: qualitative study and methodological review
0	Justification for modeling.	Belgian Methodological Guidelines for Pharmacoeconomic Evaluations: Toward Standardization of Drug Reimbursement Requests
3	Justification for not including studies with readily available and potentially informative data should be provided.	Reporting Guidelines for Population Pharmacokinetic Analyses
0	Justification of the choice of the comparator(s).	Belgian Methodological Guidelines for Pharmacoeconomic Evaluations: Toward Standardization of Drug Reimbursement Requests
3	Justify the choice of alternative technologies for comparison.	Spanish recommendations on economic evaluation of health technologies
4	Justify the exploration of the policy question in the context of previous trials, cohorts, and modeling analyses for the time period(s) of interest.	Individual-Based Simulation Models of HIV Transmission: Reporting Quality and Recommendations
3	Justify the sample size and report briefly on any power analyses conducted.	Reporting Results of Latent Growth Modeling and Multilevel Modeling Analyses: Some Recommendations for Rehabilitation Psychology
4	Justify the validity of the necessary behavior accounted for in the model.	Individual-Based Simulation Models of HIV Transmission: Reporting Quality and Recommendations
4	Justify the validity of the necessary biology accounted for in the model.	Individual-Based Simulation Models of HIV Transmission: Reporting Quality and Recommendations
4	Key steps taken in developing the model should be carefully documented and recorded.	Principles of Good Practice for Decision Analytic Modeling in Health-Care Evaluation: Report of the ISPOR Task Force on Good Research Practices—Modeling Studies
2	Knowledge is still lacking about how well contact patterns represent occasions for transmission for specific infections. It is therefore important to assess which subset of mixing data (e.g. contacts involving touching) provides the best fit to relevant observational data for the disease in question (e.g. seroprevalence data).	Methods for Health Economic Evaluation of Vaccines and Immunization Decision Frameworks: A Consensus Framework from a European Vaccine Economics Community
4	Likely impact on policy conclusions.	Empirically Evaluating Decision-Analytic Models
3	List all variables initially considered as candidates.	RiGoR: reporting guidelines to address common sources of bias in risk model development
4	List fixed parameters and calibrated parameters with ranges justified by the literature.	Individual-Based Simulation Models of HIV Transmission: Reporting Quality and Recommendations
3	List sources of funding and describe each author’s contribution to the modeling framework and conceptualization.	Individual-Based Simulation Models of HIV Transmission: Reporting Quality and Recommendations
4	location of availability of detailed description of calibration methods.	Calibration Methods Used in Cancer Simulation Models and Suggested Reporting Guidelines
2	Major outcomes are presented in a dissaggregated as well as aggregated form.	Guidelines for authors and peer reviewers of economic submissions to the BMJ
3	Make all assumptions explicit.	EUR-ASSESS Project Subgroup Report on Methodology
3	Make documents demonstrating quality assurance in the conduct of the evaluation available to decision makers.	A taxonomy of model structures for economic evaluation of health technologies
3	Many read the research from a theoretical point of view for their domain. Read the analysis literature with the same fervor.	Latent Class Analysis: An example for reporting results
0	Mathematics and calculations included in the model are accurate and available for inspection.	The Academy of Managed Care Pharmacy Format for Formulary Submissions: An Evolving Standard—A Foundation for Managed Care Pharmacy Task Force Report
0	Measurement units, time intervals, and population characteristics should be mutually consistent throughout the model.	Principles of Good Practice for Decision Analytic Modeling in Health-Care Evaluation: Report of the ISPOR Task Force on Good Research Practices—Modeling Studies
4	Measures of uncertainty.	Empirically Evaluating Decision-Analytic Models
1	Medical and/or nonmedical treatment(s).	Belgian Methodological Guidelines for Pharmacoeconomic Evaluations: Toward Standardization of Drug Reimbursement Requests
0	Meetings with research team through project.	Avoiding and identifying errors in health technology assessment models: qualitative study and methodological review
4	Memos.	Avoiding and identifying errors in health technology assessment models: qualitative study and methodological review
4	Methodological uncertainty relates to whether particular analytic steps taken in the analysis are the most appropriate (for example, discount rate used).	Good Practice Guidelines for Decision-Analytic Modelling in Health Technology Assessment
3	Methodological uncertainty.	Belgian Methodological Guidelines for Pharmacoeconomic Evaluations: Toward Standardization of Drug Reimbursement Requests
4	Methods for identifying data should be transparent and it should be clear that the data identified are appropriate given the objectives of the model.	Good Practice Guidelines for Decision-Analytic Modelling in Health Technology Assessment
4	Methods for incorporating variability or parameter uncertainty and deriving confidence intervals or prediction intervals should be clearly described in the main body of the report.	Reporting Guidelines for Population Pharmacokinetic Analyses
3	Methods used for the determination of the units of healthcare utilisation.	Reporting Format for Economic Evaluation Part II: Focus on Modelling Studies
3	Model credibility may be enhanced by showing how a model was conceived, for example, before or during a phase III or IV clinical trial, and how its structure and data inputs evolved in light of new evidence (e.g., after completion of a clinical trial) in response to subsequent discussions with clinical, regulatory, and policy experts.	Principles of Good Practice for Decision Analytic Modeling in Health-Care Evaluation: Report of the ISPOR Task Force on Good Research Practices—Modeling Studies
4	model description and markov states.	Reporting Format for Economic Evaluation Part II: Focus on Modelling Studies
4	Model inputs and outputs consistent with existing data and have face validity.	Belgian Methodological Guidelines for Pharmacoeconomic Evaluations: Toward Standardization of Drug Reimbursement Requests
4	Model simplicity is desirable for transparency, ease of analysis, validation and description. However, the model must be complex enough to ensure that differences in value (e.g. health or cost) across the strategies considered are faithfully represented. Some degree of model complexity may be desirable to preserve face validity to clinical experts. Greater complexity may be necessary in policy mo…	Conceptualizing a Model: A Report of the ISPOR-SMDM Modeling Good Research Practices Task Force-2
4	Modelers should cooperate with other modelers in comparing results and articulating the reasons for discrepancies.	Principles of Good Practice for Decision Analytic Modeling in Health-Care Evaluation: Report of the ISPOR Task Force on Good Research Practices—Modeling Studies
3	Modelers should search for modeling analyses of the same or similar problems and discuss insights gained from similarities and differences in results.	Model Transparency and Validation: A Report of the ISPOR-SMDM Modeling Good Research Practices Task Force-7
4	Modelers should: make available on request a description of the external validation process and results; identify model parts that cannot be validated given lack of suitable sources; and describe how uncertainty about those parts was addressed.	Model Transparency and Validation: A Report of the ISPOR-SMDM Modeling Good Research Practices Task Force-7
4	Models should be calibrated against data when possible. Calibration is possible when there exist data on both model outputs and model inputs, over the time frame being modeled.	Principles of Good Practice for Decision Analytic Modeling in Health-Care Evaluation: Report of the ISPOR Task Force on Good Research Practices—Modeling Studies
4	Models should be developed independently from one another, to permit tests of betweenmodel corroboration (convergent validity).	Principles of Good Practice for Decision Analytic Modeling in Health-Care Evaluation: Report of the ISPOR Task Force on Good Research Practices—Modeling Studies
0	Models should be subjected to thorough internal testing and “debugging.” Evidence that this has been done should be provided. This process should include using null or extreme input values to test whether they produce the expected outputs. It may also include examination of the program code for syntactical errors, and tests of replication using equivalent input values.	Principles of Good Practice for Decision Analytic Modeling in Health-Care Evaluation: Report of the ISPOR Task Force on Good Research Practices—Modeling Studies
4	Models should never be regarded as complete or immutable. They should be repeatedly updated, and sometimes abandoned and replaced, as new evidence becomes available to inform their structure or input values.	Principles of Good Practice for Decision Analytic Modeling in Health-Care Evaluation: Report of the ISPOR Task Force on Good Research Practices—Modeling Studies
3	Multiple comparators possible.	Belgian Methodological Guidelines for Pharmacoeconomic Evaluations: Toward Standardization of Drug Reimbursement Requests
0	Mutual understanding within the team.	Avoiding and identifying errors in health technology assessment models: qualitative study and methodological review
0	Naming of spreadsheet cells and ranges.	Avoiding and identifying errors in health technology assessment models: qualitative study and methodological review
1	No comparison with off-label used products in reference case analysis.	Belgian Methodological Guidelines for Pharmacoeconomic Evaluations: Toward Standardization of Drug Reimbursement Requests
0	Note the software, including version number, used to run the analysis.	An introduction to using Bayesian linear regression with clinical data
4	Obtain values for model inputs following epidemiological and statistical principles. Use a “best evidence approach” when selecting data sources for model parameters. Obtain estimates for influential parameters using systematic review methods.	Guidance for the Conduct and Reporting of Modeling and Simulation Studies in the Context of Health Technology Assessment
3	Only direct health-care costs from the perspective of the health-care payer; this includes payments out of the government’s health-care budget as well as patients’ copayments.	Belgian Methodological Guidelines for Pharmacoeconomic Evaluations: Toward Standardization of Drug Reimbursement Requests
4	Options and strategies should not be strictly limited by the availability of direct evidence from clinical trials. Neither should the range of modeled options and strategies be limited by currently accepted clinical practice.	Principles of Good Practice for Decision Analytic Modeling in Health-Care Evaluation: Report of the ISPOR Task Force on Good Research Practices—Modeling Studies
3	Options should not be constrained by the immediate concerns of the decision maker or data availability, or limited to current clinical practice.	Good Practice Guidelines for Decision-Analytic Modelling in Health Technology Assessment
1	Outcomes need to be relevant to the health system’s formulary decision.	The Academy of Managed Care Pharmacy Format for Formulary Submissions: An Evolving Standard—A Foundation for Managed Care Pharmacy Task Force Report
0	outcomes Point estimates.	Empirically Evaluating Decision-Analytic Models
4	Patient selection and sample size should be carefully planned based on the intended use.	Gene Expression–Based Prognostic Signatures in Lung Cancer: Ready for Clinical Use?
4	Perform sensitivity analyses on pivotal estimates and assumptions and display a one-way sensitivity analysis of all variables in a tornado diagram.	The Academy of Managed Care Pharmacy Format for Formulary Submissions: An Evolving Standard—A Foundation for Managed Care Pharmacy Task Force Report
1	Post hoc subgroup analyses only if costs between the subgroups are proven to be different based on appropriate statistical analyses. (relative effectiveness must be assumed equal across subgroups in this case);.	Belgian Methodological Guidelines for Pharmacoeconomic Evaluations: Toward Standardization of Drug Reimbursement Requests
0	Pre-processing.	Guidelines for reporting an fMRI study
	Present and discuss the wider implications of the assessment.	EUR-ASSESS Project Subgroup Report on Methodology
0	Present conclusions, options, and (sometimes) recommendations. The scientific basis for conclusions and recommendations must be clear.	EUR-ASSESS Project Subgroup Report on Methodology
4	Present data and assumptions considered in the analysis as transparently as possible so that any analyst can reproduce the study.	Spanish recommendations on economic evaluation of health technologies
4	Present key modeling results with uncertainty estimates and indicate how many parameter sets were run for each analysis.	Individual-Based Simulation Models of HIV Transmission: Reporting Quality and Recommendations
3	Present results of any subgroup, interaction, or exploratory analyses, whenever pertinent.	Strengthening the Reporting of Genetic Risk Prediction Studies: The GRIPS Statement
4	Present the following information in tabular form: data and sources, assumptions, total resource utilization, total costs, total effectiveness, incremental costs, and incremental effectiveness. Measures of total and incremental effectiveness should incorporate natural units (e.g., clinically important events avoided) as well as quality-adjusted survival when possible.	The Academy of Managed Care Pharmacy Format for Formulary Submissions: An Evolving Standard—A Foundation for Managed Care Pharmacy Task Force Report
1	Present the full prediction model to allow predictions for individuals (that is, all regression coefficients, and model intercept or baseline survival at a given time point).	Transparent reporting of a multivariable prediction model for individual prognosis or diagnosis (TRIPOD): the TRIPOD statement
2	Present the main outcomes (cost and health outcomes) both separately and together.	Spanish recommendations on economic evaluation of health technologies
4	Present the study question and its relevance for health policy or practice decisions.	Consolidated Health Economic Evaluation Reporting Standards (CHEERS) statement
0	Presentations to internal team and wider team throughout project.	Avoiding and identifying errors in health technology assessment models: qualitative study and methodological review
1	Primary data and original sources of information used to define the values of input parameters as well as the original computer model are kept at the disposal of the Drug Reimbursement Committee.	Belgian Methodological Guidelines for Pharmacoeconomic Evaluations: Toward Standardization of Drug Reimbursement Requests
3	Provide a complete description of the likelihood and all priors used in the analysis. We recommend that a full probability model be reported. Including a full description of the likelihood and the prior allows others to better evaluate the model and even test alternatives to determine if the model is sensitive to specific aspects of the model.	An introduction to using Bayesian linear regression with clinical data
4	Provide a conceptual overview of the data analysis method. A diagram may be helpful.	Guidelines for Accurate and Transparent Health Estimates Reporting: the GATHER statement
3	Provide a detailed description of all steps of the analysis, including mathematical formulae. This description should cover, as relevant, data cleaning, data pre-processing, data adjustments and weighting of data sources, and mathematical or statistical model(s).	Guidelines for Accurate and Transparent Health Estimates Reporting: the GATHER statement
3	Provide all data inputs in a fi le format from which data can be effi ciently extracted (eg, a spreadsheet rather than a PDF), including all relevant meta-data listed in item 5. For any data inputs that cannot be shared because of ethical or legal reasons, such as third-party ownership, provide a contact name or the name of the institution that retains the right to the data.	Guidelines for Accurate and Transparent Health Estimates Reporting: the GATHER statement
0	Provide an explicit statement of the broader context for the study.	Consolidated Health Economic Evaluation Reporting Standards (CHEERS) statement
4	Provide data where possible as well as the scripts used to run the models.	An introduction to using Bayesian linear regression with clinical data
3	Provide details of how convergence was assessed. This can include reporting traceplots, R, and other convergence statistics.	An introduction to using Bayesian linear regression with clinical data
3	Provide details on how risk groups were created, if done.	Transparent reporting of a multivariable prediction model for individual prognosis or diagnosis (TRIPOD): the TRIPOD statement
3	Provide details on the method used (e.g., one-way or multiway sensitivity analysis, threshold analysis), and justify the choice of variables for the sensitivity analysis and the interval over which they vary.	Spanish recommendations on economic evaluation of health technologies
2	Provide information about all included data sources and their main characteristics. For each data source used, report reference information or contact name/institution, population represented, data collection method, year(s) of data collection, sex and age range, diagnostic criteria or measurement method, and sample size, as relevant.	Guidelines for Accurate and Transparent Health Estimates Reporting: the GATHER statement
0	Provide information about the availability of supplementary resources, such as study protocol, Web calculator, and data sets.	Transparent reporting of a multivariable prediction model for individual prognosis or diagnosis (TRIPOD): the TRIPOD statement
0	Provide more user-friendly, scientifically sound models.	Industry’s Perception of Presenting Pharmacoeconomic Models to Managed Care Organizations
4	Provide opportunities to educate decisions makers on interpreting PE models.	Industry’s Perception of Presenting Pharmacoeconomic Models to Managed Care Organizations
3	Provide published estimates in a fi le format from which data can be effi ciently extracted.	Guidelines for Accurate and Transparent Health Estimates Reporting: the GATHER statement
0	Provide software used and the version number. Software changes and you must let your reader know.	Latent Class Analysis: An example for reporting results
3	Provide some statement or discussion indicating the degree to which any data considerations or possible violation of assumptions might affect the outcome of statistical tests.	Reporting Results of Latent Growth Modeling and Multilevel Modeling Analyses: Some Recommendations for Rehabilitation Psychology
4	Provide the key limitations and strengths of the modeling study.	Individual-Based Simulation Models of HIV Transmission: Reporting Quality and Recommendations
3	Provide the results of an evaluation of model performance, if done, as well as the results of any relevant sensitivity analysis.	Guidelines for Accurate and Transparent Health Estimates Reporting: the GATHER statement
0	Provide useful summary statistics for measures, taking into account grouping and levels present within the data. Reported statistics can include means, standard deviations, skewness, kurtosis, minimum and maximum values, and correlations.	Reporting Results of Latent Growth Modeling and Multilevel Modeling Analyses: Some Recommendations for Rehabilitation Psychology
0	Quality assessment of the evidence.	Belgian Methodological Guidelines for Pharmacoeconomic Evaluations: Toward Standardization of Drug Reimbursement Requests
3	Quantitative measures of how well the model’s results match the source outcomes.	Model Transparency and Validation: A Report of the ISPOR-SMDM Modeling Good Research Practices Task Force-7
4	Ranges (i.e., upper and lower bounds) should accompany base-case estimates of all input parameters for which sensitivity analyzes are performed. The.	Principles of Good Practice for Decision Analytic Modeling in Health-Care Evaluation: Report of the ISPOR Task Force on Good Research Practices—Modeling Studies
0	Rates and interval probabilities should be transformed into transition probabilities appropriately.	Good Practice Guidelines for Decision-Analytic Modelling in Health Technology Assessment
4	Rationale for choosing the tests under evaluation in relation to their purpose.	STARD-BLCM: Standards for the Reporting of Diagnostic accuracystudies that use Bayesian Latent Class Models
1	rationale for test positivity cut-offs or result categories of the tests under evaluation, distinguishing pre-specified from exploratory.	STARD-BLCM: Standards for the Reporting of Diagnostic accuracystudies that use Bayesian Latent Class Models
4	recommended that a distinction be made between available data and final data used for model building and evaluation.	Reporting Guidelines for Population Pharmacokinetic Analyses
3	References.	Calibration Methods Used in Cancer Simulation Models and Suggested Reporting Guidelines
4	Relative treatment effects derived from trial data should be synthesised using recognised meta-analytic techniques.	Good Practice Guidelines for Decision-Analytic Modelling in Health Technology Assessment
0	Relevant alternatives are compared.	Guidelines for authors and peer reviewers of economic submissions to the BMJ
0	Report 95% prediction intervals as they reveal the potential treatment effect in a new population, and inform subsequent Phase III decisions.	Meta-analysis of randomized phase II trials to inform subsequent phase III decisions
4	Report a quantitative measure of the uncertainty of the estimates (eg, uncertainty intervals).	Guidelines for Accurate and Transparent Health Estimates Reporting: the GATHER statement
4	Report and identify all data sources. Explain and justify all parameter choices and assumptions.	A taxonomy of model structures for economic evaluation of health technologies
3	Report any actions to blind assessment of predictors for the outcome and other predictors.	Transparent reporting of a multivariable prediction model for individual prognosis or diagnosis (TRIPOD): the TRIPOD statement
3	Report any actions to blind assessment of the outcome to be predicted.	Transparent reporting of a multivariable prediction model for individual prognosis or diagnosis (TRIPOD): the TRIPOD statement
0	Report any data transformations or imputations of missing data.	Reporting Results of Latent Growth Modeling and Multilevel Modeling Analyses: Some Recommendations for Rehabilitation Psychology
4	Report any validation of the risk model(s).	Strengthening the Reporting of Genetic Risk Prediction Studies: The GRIPS Statement
4	Report demographic and clinical characteristics of the study population, including risk factors used in the risk modeling.	Strengthening the Reporting of Genetic Risk Prediction Studies: The GRIPS Statement
3	Report details of the software used and of key settings for the imputation modelling.	Multiple imputation for missing data in epidemiological and clinical research: potential and pitfalls
1	Report distributions of predicted risks and/or risk scores.	Strengthening the Reporting of Genetic Risk Prediction Studies: The GRIPS Statement
4	Report estimates of model performance with measures of uncertainty when possible (e.g., 95% confidence interval).	RiGoR: reporting guidelines to address common sources of bias in risk model development
4	Report measures of model fit and predictive ability, and any other performance measures, if pertinent.	Strengthening the Reporting of Genetic Risk Prediction Studies: The GRIPS Statement
0	Report of goodness-of-fit procedures.	Recommendations for the Assessment and Reporting of Multivariable Logistic Regression in Transplantation Literature
2	Report of interaction tests.	Recommendations for the Assessment and Reporting of Multivariable Logistic Regression in Transplantation Literature
2	Report of multicolinearity tests.	Recommendations for the Assessment and Reporting of Multivariable Logistic Regression in Transplantation Literature
4	Report of odds ratio and 95%CI.	Recommendations for the Assessment and Reporting of Multivariable Logistic Regression in Transplantation Literature
3	Report of overfitting prevention procedures.	Recommendations for the Assessment and Reporting of Multivariable Logistic Regression in Transplantation Literature
4	Report of statistical program.	Recommendations for the Assessment and Reporting of Multivariable Logistic Regression in Transplantation Literature
3	Report of the selection of independent variables.	Recommendations for the Assessment and Reporting of Multivariable Logistic Regression in Transplantation Literature
[truncated: 304 more rows]

## Sheet: MRB
Reviewer's Priority Value	Guidance	Paper Title	0	0
[truncated: 1,054 more rows]

## Sheet: SDV
Reviewer's Priority Value	Guidance	Paper Title	0	0
[truncated: 1,054 more rows]

## Sheet: WS
Reviewer's Priority Value	Guidance	Paper Title	0	0
[truncated: 1,054 more rows]

[truncated: 3 more sheets: TCP, scores 5 sets sorted combined, References]
