# Supplementary material for: Modelling for policy: The five principles of the Neglected Tropical Diseases Modelling Consortium
Source: PLoS Negl Trop Dis. 2020 Apr 9;14(4):e0008033. doi: 10.1371/journal.pntd.0008033 (PMC7144973; doi:10.1371/journal.pntd.0008033)
Supplement: S2 Table — (XLSX) [file pntd.0008033.s003.xlsx]

## Sheet: Overview of top 46 statements
	Modelling for policy: the five principles of the Neglected Tropical Diseases Modelling Consortium. Matthew R. Behrend (behrend04@gmail.com) · María-Gloria Basáñez · Jonathan I. D. Hamley · Travis C. Porco · Wilma A. Stolk · Martin Walker · Sake J. de Vlas · for the NTD Modelling Consortium.
	Supplementary File 2. Excel file for top 46 modelling guidance statements
	Overview of 46 highest scoring guidance statements
	1. Stakeholder engagement (3)
	Consult with the health-system staff in the early stages of model development to ensure the incorporation of appropriate comparator products and end points.
	Establish ongoing long-term involvement with clinicians who know about disease.
	Identify the overarching goal – why would an effective risk model be valuable to clinical care, public health, or research?
	2. Provide code and documentation (10)
	Describe all structural or other assumptions underpinning the decision-analytical model.
	Developing written documentation of the proposed model structure.
	Every model should have non−technical documentation that should be freely accessible to any interested reader. At a minimum it should describe in non−technical terms the type of model and intended applications; funding sources; model structure; inputs, outputs, other components that determine the model’s function, and their relationships; data sources; validation methods and results; and limitati…
	Every model should have technical documentation, written in sufficient detail to enable a reader with the necessary expertise to evaluate the model and potentially reproduce it. The technical documentation should be made available openly or under agreements that protect intellectual property, at the discretion of the modelers.
	Have (all) methods and assumptions used to derive transition probabilities and intervention effects been described/justiﬁed?
	How was the model calibrated?
	If using agent-based model, thoroughly describe the rules governing the agents, the input parameter values, initial conditions, and all submodels.
	If using differential equations, provide them. Tabulate all initial values and parameters if not previously published, including the mixing matrix, and supply details of the type of mixing considered.
	Transparency in methods, data, and results is essential to assess the validity of the analysis. It can also help health-care agents generalize or transfer the elements of an economic evaluation to new contexts.
	While the source code should generally remain the property of the modeler, reasonable requests for copies of models with adequate user interface should be made available for peer review purposes, under conditions of strict security and protection of property rights.
	3. Complete description of data used (9)
	All data incorporated into the model should be described and the sources of all data should be given and reported in sufficient detail to allow the reader to be aware of the type of data that have been incorporated.
	Calibration - description of source data.
	Describe the quality (e.g., strength of evidence) of the data used in the model. Be explicit about data limitations and how they were dealt with. Try to quantify the impact of the limitations on the uncertainty of the evaluation results.
	Describe the study design or source of data (for example, randomised trial, cohort, or registry data), separately for the development and validation data sets, if applicable.
	Have mean values and distributions around the mean and the source and rationale for the supporting evidence been clearly described for each parameter included in the model?
	It should be clear that particular attention has been paid to identifying data for those parameters to which the results of the model are particularly sensitive.
	Provide data where possible as well as the scripts used to run the models.
	Report the values, ranges, references, and, if used, probability distributions for all parameters. Report reasons or sources for distributions used to represent uncertainty where appropriate. Providing a table to show the input values is strongly recommended.
	State whether databases for the analyzed data, risk models, and/or protocols are or will become publicly available and if so, how they can be accessed.
	4. Communicate uncertainty (17)
	Are all important variables, whose values are uncertain, appropriately subjected to sensitivity analysis?
	For certain decision problems, it may be important to report not only the expected value but also the distribution of the outcomes of interest.
	Have analyses of uncertainty pertaining to the decision problem been included and reported? If not, have the reasons been explained for its omission?
	If not, has the omission of particular forms of uncertainty been justified?
	Interpret and report results in a way that communicates uncertainty in model outputs.
	Is a sensitivity analysis performed?
	Present key modeling results with uncertainty estimates and indicate how many parameter sets were run for each analysis.
	Ranges (i.e., upper and lower bounds) should accompany base-case estimates of all input parameters for which sensitivity analyzes are performed.
	Report estimates of model performance with measures of uncertainty when possible (e.g., 95% confidence interval).
	Report measures of model fit and predictive ability, and any other performance measures, if pertinent.
	The approach to sensitivity analysis is given.
	The systematic examination and responsible reporting of uncertainty are hallmarks of good modeling practice. All modeling studies should include an uncertainty assessment as it pertains to the decision problem being addressed.
	Uncertainty is defined, especially for key variables.
	Uncertainty should be demonstrated by: (i) statistical analysis to address random events; and (ii) sensitivity analysis to cover a range of assumptions.
	Was a sensitivity analysis performed?
	What methods are used to assess uncertainty?
	Where there is very little information on a parameter; adopt a conservative approach such that the absence of evidence is reflected in a very broad range of possible estimates. Never exclude parameters from uncertainty analysis on the grounds that there insufficient information to estimate uncertainty.
	5. Testable model outcomes (2)
	Modelers should cooperate with other modelers in comparing results and articulating the reasons for discrepancies.
	When feasible with respect to the decision being addressed and a future source’s availability, a model should be tested for its prediction of future events. Builders of multiple−use models should seek opportunities to conduct predictive validations.
	Philosophy I. Ongoing process (2)
	Determine the targeted level of complexity (or parsimony) based on the research question and the model scope. It is often preferable to build a simpler model first and progressively increase the degree of complexity.
	Models should never be regarded as complete or immutable. They should be repeatedly updated, and sometimes abandoned and replaced, as new evidence becomes available to inform their structure or input values.
	Philosophy II. Mechanistic approaches (3)
	A dynamic model is needed when evaluating an intervention against an infectious disease that 1) has an impact on disease transmission in the target population or 2) alters the frequency distribution of strains (e.g., genotypes or serotypes).
	The structure of the model should be as simple as possible, while capturing underlying essentials of the disease process and interventions.
	The structure of the model should be consistent with a coherent theory of the health condition under evaluation, and the treatment pathways (disease states or branches) should be chosen to reflect the underlying biological process of the disease in question and the impact of the intervention.
